# Supplementary material for: Proton pump inhibitors induce changes in the gut microbiome composition of systemic lupus erythematosus patients
Source: BMC Microbiol. 2022 Apr 27;22:117. doi: 10.1186/s12866-022-02533-x (PMC9043501; doi:10.1186/s12866-022-02533-x)
Supplement: Supplementary file 5 — Additional file 5. [file 12866_2022_2533_MOESM5_ESM.xlsx]

## Sheet: Supplementary Table 1
Supplementary Table 1 The number of sequencing reads per sample
Name	Clean reads	Optimized reads
NP_SLE1	36135	32154
NP_SLE2	39214	35703
NP_SLE3	33458	28165
NP_SLE4	37897	33444
NP_SLE5	41986	35419
NP_SLE6	36783	32555
NP_SLE7	41075	36128
NP_SLE8	36540	29978
NP_SLE9	32351	28240
NP_SLE10	31624	25741
NP_SLE11	44695	38875
NP_SLE12	40337	36628
NP_SLE13	42706	37317
NP_SLE14	37749	33012
NP_SLE15	37431	32751
NP_SLE16	32692	29663
NP_SLE17	43847	38556
NP_SLE18	40792	33378
NP_SLE19	41727	37280
NP_SLE20	36555	31944
P_SLE1	34192	29227
P_SLE2	37456	32753
P_SLE3	33489	29249
P_SLE4	35444	29026
P_SLE5	34587	29122
P_SLE6	35317	30691
P_SLE7	40720	34207
P_SLE8	47713	36582
P_SLE9	45582	35918
P_SLE10	54904	46244
P_SLE11	50604	44741
P_SLE12	53537	45255
P_SLE13	48421	38767
P_SLE14	35149	30585
P_SLE15	38963	35475
P_SLE16	40508	32532
P_SLE17	46049	39404
P_SLE18	52880	46138
P_SLE19	41227	33038
P_SLE20	37183	33386
HCs1	38135	30559
HCs2	46810	38369
HCs3	53131	45061
HCs4	51912	43595
HCs5	46208	41543
HCs6	51098	36664
HCs7	36512	32815
HCs8	38004	33536
HCs9	36810	32459
HCs10	35875	31907
HCs11	34732	28266
HCs12	41292	36153
HCs13	50496	37456
HCs14	54141	46788
HCs15	52916	43097
HCs16	54786	48889
HCs17	45553	39307

## Sheet: Supplementary Table 2
Supplementary Table 2 Within-group distances by PERMANOVA analysis
Pairs	Permutations	F.Model	R2	P.value	P.adjusted
NP-SLE vs HCs	999	1.89598	0.051387	0.091	0.273
NP-SLE vs P-SLE	999	1.36529	0.0346826	0.2	0.3
P-SLE vs HCs	999	0.568425	0.0159812	0.774	0.774

## Sheet: Supplementary Table 3
Supplementary Table 3 Differentially enriched taxa in NP-SLE patients and HCs
Phylum	Class	Order	Family	Genus	Species	P value
Enriched in NP-SLE patients
Proteobacteria						0.041
Proteobacteria	Gammaproteobacteria					0.001
Actinobacteria	Actinobacteria	Micrococcales				0.047
Proteobacteria	Gammaproteobacteria	Xanthomonadales				0.009
Proteobacteria	Gammaproteobacteria	Enterobacteriales				<0.001
Proteobacteria	Gammaproteobacteria	Pseudomonadales				0.003
Proteobacteria	Gammaproteobacteria	Xanthomonadales	Xanthomonadaceae			0.0095
Actinobacteria	Actinobacteria	Micrococcales	Micrococcaceae			0.047
Firmicutes	Bacilli	Lactobacillales	Enterococcaceae			0.008
Firmicutes	Bacilli	Lactobacillales	Leuconostocaceae			0.015
Proteobacteria	Gammaproteobacteria	Enterobacteriales	Enterobacteriaceae			<0.001
Proteobacteria	Gammaproteobacteria	Pseudomonadales	Pseudomonadaceae			0.003
Actinobacteria	Actinobacteria	Bifidobacteriales	Bifidobacteriaceae	Gardnerella		0.015
Actinobacteria	Actinobacteria	Micrococcales	Micrococcaceae	Rothia		0.047
Proteobacteria	Gammaproteobacteria	Enterobacteriales	Enterobacteriaceae	Citrobacter		0.028
Proteobacteria	Gammaproteobacteria	Enterobacteriales	Enterobacteriaceae	Morganella		0.008
Proteobacteria	Gammaproteobacteria	Enterobacteriales	Enterobacteriaceae	Proteus		0.029
Proteobacteria	Gammaproteobacteria	Enterobacteriales	Enterobacteriaceae	Escherichia		<0.001
Proteobacteria	Gammaproteobacteria	Pseudomonadales	Pseudomonadaceae	Pseudomonas		0.003
Proteobacteria	Gammaproteobacteria	Xanthomonadales	Xanthomonadaceae	Stenotrophomonas		0.009
Firmicutes	Bacilli	Lactobacillales	Leuconostocaceae	Weissella		0.015
Firmicutes	Bacilli	Lactobacillales	Enterococcaceae	Enterococcus		0.008
Firmicutes	Negativicutes	Selenomonadales	Veillonellaceae	Veillonella		0.044
Actinobacteria	Actinobacteria	Bifidobacteriales	Bifidobacteriaceae	Gardnerella	Gardnerella_vaginalis	0.015
Firmicutes	Clostridia	Clostridiales	Lachnospiraceae		uncultured_Firmicutes_bacterium	0.018
Proteobacteria	Gammaproteobacteria	Enterobacteriales	Enterobacteriaceae	Citrobacter	Citrobacter_braakii	0.028
Proteobacteria	Gammaproteobacteria	Enterobacteriales	Enterobacteriaceae	Proteus	Proteus_mirabilis	0.029
Proteobacteria	Gammaproteobacteria	Pseudomonadales	Pseudomonadaceae	Pseudomonas	Pseudomonas_graminis	0.005
Proteobacteria	Gammaproteobacteria	Pseudomonadales	Pseudomonadaceae	Pseudomonas	Pseudomonas_putida	0.016
Proteobacteria	Gammaproteobacteria	Xanthomonadales	Xanthomonadaceae	Stenotrophomonas	Pseudomonas__geniculata	0.009
Enriched in HCs
Proteobacteria	Betaproteobacteria					0.016
Proteobacteria	Deltaproteobacteria					0.044
Proteobacteria	Betaproteobacteria	Burkholderiales				0.015
Proteobacteria	Deltaproteobacteria	Desulfovibrionales				0.044
Proteobacteria	Betaproteobacteria	Burkholderiales	Alcaligenaceae			0.019
Proteobacteria	Betaproteobacteria	Burkholderiales	Oxalobacteraceae			0.006
Proteobacteria	Deltaproteobacteria	Desulfovibrionales	Desulfovibrionaceae			0.044
Actinobacteria	Coriobacteriia	Coriobacteriales	Coriobacteriaceae	Adlercreutzia		0.023
Firmicutes	Clostridia	Clostridiales	Lachnospiraceae	Fusicatenibacter		<0.001
Firmicutes	Clostridia	Clostridiales	Lachnospiraceae	Roseburia		0.015
Firmicutes	Clostridia	Clostridiales	Ruminococcaceae	Acetanaerobacterium		0.024
Firmicutes	Negativicutes	Selenomonadales	Veillonellaceae	Dialister		0.034
Proteobacteria	Betaproteobacteria	Burkholderiales	Alcaligenaceae	Parasutterella		0.001
Proteobacteria	Betaproteobacteria	Burkholderiales	Oxalobacteraceae	Oxalobacter		0.006
Proteobacteria	Deltaproteobacteria	Desulfovibrionales	Desulfovibrionaceae	Desulfovibrio		0.036
Actinobacteria	Actinobacteria	Bifidobacteriales	Bifidobacteriaceae	Bifidobacterium	Bifidobacterium_adolescentis	0.048
Bacteroidetes	Bacteroidia	Bacteroidales	Bacteroidaceae	Bacteroides	Bacteroides_cellulosilyticus	0.019
Bacteroidetes	Bacteroidia	Bacteroidales	Bacteroidaceae	Bacteroides	Bacteroides_stercoris	0.016
Bacteroidetes	Bacteroidia	Bacteroidales	Rikenellaceae	Alistipes	uncultured_Alistipes_sp_	0.009
Bacteroidetes	Bacteroidia	Bacteroidales	Rikenellaceae	Alistipes	Alistipes_finegoldii	0.005
Firmicutes	Clostridia	Clostridiales	Christensenellaceae		uncultured_prokaryote	0.027
Firmicutes	Clostridia	Clostridiales	Ruminococcaceae	Ruminococcus	Ruminococcus_callidus	0.034
Firmicutes	Clostridia	Clostridiales	Lachnospiraceae	Roseburia	Roseburia_inulinivorans	0.033
Firmicutes	Bacilli	Lactobacillales	Lactobacillaceae	Lactobacillus	Lactobacillus_sanfranciscensis	0.004
Firmicutes	Negativicutes	Selenomonadales	Veillonellaceae	Dialister	Dialister_invisus	0.036

## Sheet: Supplementary Table 4
Supplementary Table 4 Differentially enriched taxa in P-SLE patients and NP-SLE patients
Phylum	Class	Order	Family	Genus	Species	P value
Enriched in P-SLE patients
Firmicutes	Bacilli					0.017
Firmicutes	Bacilli	Lactobacillales				0.017
Bacteroidetes	Bacteroidia	Bacteroidales	Rikenellaceae			0.014
Firmicutes	Clostridia	Clostridiales	Christensenellaceae			0.016
Firmicutes	Bacilli	Lactobacillales	Lactobacillaceae			0.006
Firmicutes	Bacilli	Lactobacillales	Streptococcaceae			0.006
Firmicutes	Negativicutes	Selenomonadales	Acidaminococcaceae			0.035
Proteobacteria	Betaproteobacteria	Burkholderiales	Oxalobacteraceae			0.034
Bacteroidetes	Bacteroidia	Bacteroidales	Rikenellaceae	Alistipes		0.014
Bacteroidetes	Bacteroidia	Bacteroidales	Porphyromonadaceae	Odoribacter		0.033
Firmicutes	Bacilli	Lactobacillales	Lactobacillaceae	Lactobacillus		0.006
Firmicutes	Bacilli	Lactobacillales	Streptococcaceae	Streptococcus		0.006
Firmicutes	Clostridia	Clostridiales	Lachnospiraceae	Roseburia		0.04
Proteobacteria	Betaproteobacteria	Burkholderiales	Oxalobacteraceae	Oxalobacter		0.034
Proteobacteria	Deltaproteobacteria	Desulfovibrionales	Desulfovibrionaceae	Desulfovibrio		0.031
Bacteroidetes	Bacteroidia	Bacteroidales	Bacteroidaceae	Bacteroides	Bacteroides_cellulosilyticus	0.016
Bacteroidetes	Bacteroidia	Bacteroidales	Bacteroidaceae	Bacteroides	Bacteroides_salyersiae	0.044
Bacteroidetes	Bacteroidia	Bacteroidales	Rikenellaceae	Alistipes	uncultured_Alistipes_sp	0.01
Bacteroidetes	Bacteroidia	Bacteroidales	Rikenellaceae	Alistipes	Alistipes_finegoldii	0.008
Bacteroidetes	Bacteroidia	Bacteroidales	Porphyromonadaceae	Odoribacter	Odoribacter_splanchnicus	0.033
Firmicutes	Bacilli	Lactobacillales	Streptococcaceae	Streptococcus	Streptococcus_mutans	0.042
Firmicutes	Negativicutes	Selenomonadales	Veillonellaceae	Megasphaera	Megasphaera_elsdenii	0.019
Firmicutes	Clostridia	Clostridiales	Christensenellaceae		uncultured_prokaryote	0.001
Firmicutes	Clostridia	Clostridiales	Lachnospiraceae	Roseburia	Roseburia_inulinivorans	0.015
Firmicutes	Bacilli	Lactobacillales	Lactobacillaceae	Lactobacillus	Roseburia_inulinivorans	0.009
Firmicutes	Bacilli	Lactobacillales	Lactobacillaceae	Lactobacillus	Lactobacillus_mucosae	0.04
Firmicutes	Bacilli	Lactobacillales	Streptococcaceae	Streptococcus	Streptococcus_salivarius_subsp__salivarius	0.013
Firmicutes	Bacilli	Lactobacillales	Lactobacillaceae	Lactobacillus	Lactobacillus_phage_Sal3	0.003
Firmicutes	Bacilli	Lactobacillales	Streptococcaceae	Streptococcus	Streptococcus_sobrinus	0.038
Proteobacteria	Deltaproteobacteria	Desulfovibrionales	Desulfovibrionaceae	Desulfovibrio	Desulfovibrio_piger	0.021
Enriched in NP-SLE patients
Proteobacteria	Gammaproteobacteria	Pseudomonadales				0.00796856
Proteobacteria	Gammaproteobacteria	Xanthomonadales				0.0109247
Proteobacteria	Gammaproteobacteria	Xanthomonadales	Xanthomonadaceae			0.0109247
Proteobacteria	Gammaproteobacteria	Pseudomonadales	Pseudomonadaceae			0.00796856
Firmicutes	Negativicutes	Selenomonadales	Veillonellaceae	Veillonella		0.023074
Proteobacteria	Gammaproteobacteria	Enterobacteriales	Enterobacteriaceae	Morganella		0.0172672
Proteobacteria	Gammaproteobacteria	Enterobacteriales	Enterobacteriaceae	Escherichia		0.00740723
Proteobacteria	Gammaproteobacteria	Pseudomonadales	Pseudomonadaceae	Pseudomonas		0.00796856
Proteobacteria	Gammaproteobacteria	Xanthomonadales	Xanthomonadaceae	Stenotrophomonas		0.0109247
Firmicutes	Clostridia	Clostridiales	Lachnospiraceae		uncultured_Firmicutes_bacterium	0.0323693
Firmicutes	Clostridia	Clostridiales	Lachnospiraceae	Blautia	Blautia_obeum	0.0223066
Proteobacteria	Gammaproteobacteria	Pseudomonadales	Pseudomonadaceae	Pseudomonas	Pseudomonas_graminis	0.000835386
Proteobacteria	Gammaproteobacteria	Xanthomonadales	Xanthomonadaceae	Stenotrophomonas	Pseudomonas_geniculata	0.0109247

## Sheet: Supplementary Table 5
Supplementary Table 5 Differentially enriched taxa in P-SLE patients and HCs
Phylum	Class	Order	Family	Genus	Species	P value
Enriched in P-SLE patients
Firmicutes	Bacilli					0.028
Actinobacteria	Actinobacteria	Micrococcales				0.023
Firmicutes	Bacilli	Lactobacillales				0.03
Proteobacteria	Gammaproteobacteria	Enterobacteriales				0.019
Actinobacteria	Actinobacteria	Micrococcales	Micrococcaceae			0.023
Firmicutes	Bacilli	Lactobacillales	Enterococcaceae			0.029
Firmicutes	Bacilli	Lactobacillales	Leuconostocaceae			0.015
Firmicutes	Bacilli	Lactobacillales	Streptococcaceae			0.03
Proteobacteria	Gammaproteobacteria	Enterobacteriales	Enterobacteriaceae			0.019
Actinobacteria	Actinobacteria	Micrococcales	Micrococcaceae	Rothia		0.023
Firmicutes	Bacilli	Lactobacillales	Leuconostocaceae	Weissella		0.015
Firmicutes	Bacilli	Lactobacillales	Enterococcaceae	Enterococcus		0.029
Firmicutes	Bacilli	Lactobacillales	Streptococcaceae	Streptococcus		0.03
Proteobacteria	Gammaproteobacteria	Enterobacteriales	Enterobacteriaceae	Escherichia		0.017
Proteobacteria	Gammaproteobacteria	Enterobacteriales	Enterobacteriaceae	Klebsiella		0.041
Proteobacteria	Gammaproteobacteria	Enterobacteriales	Enterobacteriaceae	Citrobacter		0.031
Firmicutes	Bacilli	Lactobacillales	Lactobacillaceae	Lactobacillus	Lactobacillus_reuteri	0.008
Firmicutes	Bacilli	Lactobacillales	Streptococcaceae	Streptococcus	Streptococcus_mutans	0.047
Proteobacteria	Gammaproteobacteria	Enterobacteriales	Enterobacteriaceae	Klebsiella	Klebsiella_pneumoniae	0.041
Proteobacteria	Gammaproteobacteria	Enterobacteriales	Enterobacteriaceae	Citrobacter	Citrobacter_braakii	0.031
Enriched in HCs
Proteobacteria	Betaproteobacteria					0.004
Proteobacteria	Betaproteobacteria	Burkholderiales				0.004
Proteobacteria	Betaproteobacteria	Burkholderiales	Alcaligenaceae			0.005
Firmicutes	Clostridia	Clostridiales	Lachnospiraceae	Fusicatenibacter		0.001
Proteobacteria	Betaproteobacteria	Burkholderiales	Alcaligenaceae	Parasutterella		0.0028
Firmicutes	Negativicutes	Selenomonadales	Veillonellaceae	Dialister	Dialister_invisus	0.003
Firmicutes	Clostridia	Clostridiales	Lachnospiraceae		uncultured_bacterium_adhufec236	0.024
Firmicutes	Clostridia	Clostridiales	Lachnospiraceae	Blautia	Blautia_obeum	0.004

## Sheet: Supplementary Table 6
Supplementary Table 6 The abundances of all ASVs
number	classification	lineage	tax	NP_SLE1	NP_SLE2	NP_SLE3	NP_SLE4	NP_SLE5	NP_SLE6	NP_SLE7	NP_SLE8	NP_SLE9	NP_SLE10	NP_SLE11	NP_SLE12	NP_SLE13	NP_SLE14	NP_SLE15	NP_SLE16	NP_SLE17	NP_SLE18	NP_SLE19	NP_SLE20	P_SLE1	P_SLE2	P_SLE3	P_SLE4	P_SLE5	P_SLE6	P_SLE7	P_SLE8	P_SLE9	P_SLE10	P_SLE11	P_SLE12	P_SLE13	P_SLE14	P_SLE15	P_SLE16	P_SLE17	P_SLE18	P_SLE19	P_SLE20	HCs1	HCs2	HCs3	HCs4	HCs5	HCs6
1	superkingdom	sk__Bacteria	Bacteria	1	1	1	1	1	0.999939	1	1	1	1	1	1	1	1	1	1	1	1	1	0.999789	1	0.999969	1	0.999587	1	1	1	1	1	1	0.998797	1	1	1	1	1	1	1	1	0.99991	1	1	1	1	1	1
1	superkingdom	sk__Archaea	Archaea	0	0	0	0	0	6.14194e-05	0	0	0	0	0	0	0	0	0	0	0	0	0	0.000210996	0	3.05278e-05	0	0.000413422	0	0	0	0	0	0	0.00120334	0	0	0	0	0	0	0	0	8.98526e-05	0	0	0	0	0	0
2	phylum	sk__Bacteria|p__Bacteroidetes	Bacteroidetes	0.260745	0.50021	0.484644	0.652554	0.555041	0.120719	0.434095	0.670492	0.114306	0.680277	0.467987	0.064104	0.22207	0.447777	0.416751	0.0667835	0.283536	0.828929	0.504882	0.388618	0.48048	0.33887	0.169544	0.423655	0.496772	0.554984	0.531675	0.770106	0.420541	0.444598	0.201694	0.573152	0.551087	0.722773	0.477829	0.739702	0.550376	0.273202	0.798656	0.598005	0.672633	0.455863	0.426533	0.647253	0.226079	0.4955
2	phylum	sk__Bacteria|p__Proteobacteria	Proteobacteria	0.0750451	0.0135563	0.257696	0.0753498	0.0505661	0.0311473	0.0947188	0.129328	0.284384	0.0951012	0.170135	0.364148	0.0345955	0.062038	0.163354	0.174561	0.00230833	0.0450596	0.0467006	0.026296	0.0766072	0.064391	0.103867	0.022876	0.0323123	0.036004	0.0289999	0.0253403	0.2658	0.117594	0.0842404	0.00919235	0.0205071	0.000752003	0.033883	0.021671	0.176099	0.039707	0.103941	0.0247709	0.0658726	0.0397196	0.0730121	0.0553963	0.0309559	0.0928977
2	phylum	sk__Bacteria|p__Firmicutes	Firmicutes	0.625397	0.386886	0.242109	0.249641	0.338406	0.839687	0.398251	0.197078	0.587075	0.180568	0.323833	0.356476	0.70496	0.422786	0.4133	0.72909	0.712159	0.125981	0.444179	0.548773	0.436446	0.555644	0.706691	0.481155	0.417622	0.394839	0.436431	0.189437	0.305112	0.43331	0.659529	0.414805	0.405371	0.268269	0.457759	0.218831	0.267359	0.665222	0.0966463	0.372641	0.257895	0.493445	0.490579	0.288175	0.686903	0.402738
2	phylum	sk__Bacteria|p__Actinobacteria	Actinobacteria	0.037196	0.0986192	0.0134209	0.0170733	0.000677602	0.00700353	0.015279	0.00226833	0.00442635	0.00155394	0.00298392	0.19537	0.0142026	0.00272628	0.00522121	0.0295655	0.00184148	2.99599e-05	0.00249464	0.0152454	0.00602183	0.0123653	0.00533352	0.0206367	0.0064556	0.0131635	0.00146169	0.00218687	0.00144774	0.00369778	0.00701817	0.00274003	0.0213584	0.000326958	0.0103171	0.0146932	0.00593848	0.0212623	0.000635632	0.00419337	0.00337053	0.0105033	0.00936508	0.00894598	0.0553162	0.00872791
2	phylum	sk__Bacteria|p__Fusobacteria	Fusobacteria	0	0	0.000177525	2.99007e-05	0.0552811	3.07172e-05	0.0568534	0.000200147	0.00949008	0.000582728	0.0349582	0.000109206	0.0238497	0.059857	0	0	0	0	2.6824e-05	6.26096e-05	0.00027372	3.05316e-05	0.00635919	0	0.0463224	0	5.84676e-05	0	0.00687677	6.48733e-05	0	6.6291e-05	2.57951e-05	0	0.00349542	0.00439567	0.000101513	2.16741e-05	0.000121073	5.99053e-05	0.000130894	5.21254e-05	0.000133153	0	0.000625858	0
2	phylum	sk__Bacteria|p__Verrucomicrobia	Verrucomicrobia	0.000186602	2.80089e-05	0	0.00481402	0	3.07172e-05	0	0	0	0.0414125	0	0	0	0.00433176	0.000488535	0	0	0	0.00160944	0.0143689	0.00013686	0.0275089	0.00670108	0.0388617	6.86766e-05	0.000162914	2.92338e-05	0.0128752	0	0.000345991	0.0164502	2.2097e-05	0.0015735	0.0077489	0	3.0739e-05	0	2.16741e-05	0	0	9.81708e-05	0	0	0	2.40714e-05	0
2	phylum	sk__Bacteria|p__Saccharibacteria	Saccharibacteria	0.00139951	0.000700221	0.00195278	0.000538213	2.82334e-05	0.00119797	0.000802702	0.00060044	0.000283286	0.000505031	0.000102894	0.0197936	0.000321569	0.000484672	0.000885469	0	0.000155618	0	2.6824e-05	0.00641748	0	0.000122126	0.00140176	0.000172259	0.000274706	0.000847154	0.00134475	2.73358e-05	0.00022273	0.00038924	0.00026821	0	5.15903e-05	0.000130783	0.000112755	0.000676257	0.000126891	0.000563527	0	0.000239621	0	0.000417003	0.000377266	0.000206446	9.62858e-05	0.000136374
2	phylum	sk__Bacteria|p__Synergistetes	Synergistetes	3.11003e-05	0	0	0	0	9.21517e-05	0	3.33578e-05	3.54108e-05	0	0	0	0	0	0	0	0	0	0	0	3.42149e-05	0	0.000102568	0	0.000171692	0	0	0	0	0	0.00402316	0	0	0	0.0166032	0	0	0	0	0	0	0	0	2.29384e-05	0	0
2	phylum	sk__Bacteria|p__Tenericutes	Tenericutes	0	0	0	0	0	3.07172e-05	0	0	0	0	0	0	0	0	0	0	0	0	8.04721e-05	0	0	0.00103807	0	0.0122304	0	0	0	2.73358e-05	0	0	0.0255694	2.2097e-05	2.57951e-05	0	0	0	0	0	0	0	0	0	0	0	0	0
2	phylum		unclassified	0	0	0	0	0	6.14345e-05	0	0	0	0	0	0	0	0	0	0	0	0	0	0.000219133	0	3.05316e-05	0	0.000413422	0	0	0	0	0	0	0.00120695	0	0	0	0	0	0	0	0	8.9858e-05	0	0	0	0	0	0
3	class	sk__Bacteria|p__Bacteroidetes|c__Bacteroidia	Bacteroidia	0.260745	0.50021	0.484644	0.652554	0.554985	0.120719	0.434095	0.670492	0.114306	0.680277	0.467987	0.064104	0.22207	0.447777	0.416751	0.0667835	0.283536	0.828929	0.504882	0.388618	0.48048	0.338381	0.169544	0.423655	0.496772	0.554984	0.531616	0.770106	0.420541	0.444598	0.201694	0.573152	0.55101	0.722773	0.477829	0.739702	0.550376	0.273202	0.798656	0.598005	0.672633	0.455863	0.426533	0.647253	0.226079	0.4955
3	class	sk__Bacteria|p__Proteobacteria|c__Gammaproteobacteria	Gammaproteobacteria	0.0227032	0.00145646	0.257447	0.0487681	0.00974053	0.0230994	0.0788031	0.121956	0.275814	0.0904005	0.124502	0.358933	0.0288072	0.0248092	0.0599676	0.174426	0.00217865	0.0449697	0.0461642	0.00453919	0.0486194	0.0380118	0.0845499	0.00540894	0.00631825	0.000358411	0.0168679	0.0100049	0.257893	0.00618459	0.0607943	0.00143631	0.0116594	0.000392349	0.00975335	0.00872987	0.174678	0.020482	0.0933168	0.0212664	0.0375012	0.0111548	0.0536162	0.00224796	0.0045495	0.00117281
3	class	sk__Bacteria|p__Firmicutes|c__Negativicutes	Negativicutes	0.04494	0.0341148	0.0191727	0.000986724	0.0179282	0.572477	0.11415	0.0296884	0.169865	0.119615	0.0624566	0.00761712	0.601201	0.0317763	0.0182285	0.350369	0.6939	0.000958715	0.0290504	0.0319309	0.192801	0.159955	0.208896	0.0415145	0.085262	0.135479	0.13316	0.0444754	0.00295117	0.190403	0.227465	0.0226936	0.0699048	0.0883767	0.255335	0.0680868	0.067582	0.0322944	0.0280889	0.0691308	0.0269642	0.117282	0.108675	0.0905379	0.0368052	0.10258
3	class	sk__Bacteria|p__Firmicutes|c__Clostridia	Clostridia	0.529141	0.350363	0.217468	0.245934	0.316299	0.263093	0.279451	0.16382	0.318697	0.0508916	0.254328	0.30403	0.0963904	0.388919	0.390889	0.35219	0.0172217	0.0920966	0.41301	0.510456	0.188559	0.372729	0.442613	0.395955	0.303722	0.257893	0.233081	0.137855	0.294337	0.228505	0.412284	0.367915	0.312585	0.158444	0.190049	0.142844	0.0630647	0.573454	0.0680731	0.294615	0.228378	0.366494	0.331284	0.194839	0.621043	0.293694
3	class	sk__Bacteria|p__Actinobacteria|c__Actinobacteria	Actinobacteria	0.0351123	0.0869115	0.0013847	0.0104653	0.000310568	0.00233451	0.0133138	0.00153446	0.00432011	0.00101006	0.00149196	0.193377	0.012166	0.000575548	0.00403041	0.0248121	0.000907771	2.99599e-05	5.36481e-05	0.00463311	0.000410579	0.0052209	0.00259838	0.0149866	0.000686766	0.0119579	0.00105242	0.00202285	0.00133638	0.00268143	0.00547596	0.00143631	0.0140326	0.000163479	0.00591966	0.0114656	0.00271546	0.0202003	0.000635632	0.00176721	0.00301057	0.00888738	0.00399459	0.00415185	0.0188479	0.00608226
3	class	sk__Bacteria|p__Firmicutes|c__Bacilli	Bacilli	0.017976	0.000700221	0.00244985	0.00182394	0.000169401	0.00125941	0.00370903	0.00230169	0.098017	0.00831359	0.0047074	0.0326799	0.00410001	0.00139343	0.0017404	0.0252166	0.000389045	0.0329259	0.000241416	0.00294265	0.051733	0.0196929	0.0477281	0.0362089	0.0283634	0.000651657	0.0684071	0.00702531	0.000946601	0.0128882	0.0187077	0.011844	0.0224418	0.00405427	0.0108809	0.00716218	0.134986	0.0574581	0.000272414	0.00823699	0.00114533	0.00403972	0.048046	0.000940475	0.00962858	0.00460943
3	class	sk__Bacteria|p__Proteobacteria|c__Deltaproteobacteria	Deltaproteobacteria	0.0432606	0.00857071	7.10101e-05	0.00331898	0.00333155	0.00304101	0.0122066	0.000200147	0	0.00427334	0.019164	0.00458666	0.00286733	0.00533139	0.0106256	3.3712e-05	0	2.99599e-05	0.00013412	0.000876534	0.00198447	0.00403017	0.0185647	0.0134707	0.00285008	0.0295201	0.000760078	0.00833743	0.000167047	0.10663	0.0204957	0.000243067	0.00760956	3.26958e-05	0.00428471	0.0101131	0.000507563	2.16741e-05	6.05364e-05	0.00269574	0.00379594	0.00734968	0.00155345	0.0087166	0.00144429	0.0239745
3	class	sk__Bacteria|p__Fusobacteria|c__Fusobacteriia	Fusobacteriia	0	0	0.000177525	2.99007e-05	0.0552811	3.07172e-05	0.0568534	0.000200147	0.00949008	0.000582728	0.0349582	0.000109206	0.0238497	0.059857	0	0	0	0	2.6824e-05	6.26096e-05	0.00027372	3.05316e-05	0.00635919	0	0.0463224	0	5.84676e-05	0	0.00687677	6.48733e-05	0	6.6291e-05	2.57951e-05	0	0.00349542	0.00439567	0.000101513	2.16741e-05	0.000121073	5.99053e-05	0.000130894	5.21254e-05	0.000133153	0	0.000625858	0
3	class	sk__Bacteria|p__Proteobacteria|c__Betaproteobacteria	Betaproteobacteria	0.008988	0.0034731	0.000177525	0.0232628	0.037494	0.00500691	0.00370903	0.00710521	0.00849858	0.000427334	0.0264695	0.000627935	0.00292092	0.0317763	0.0927605	0.000101136	0.000129682	5.99197e-05	0.000402361	0.0124593	0.0258323	0.0223491	0.000683784	0.00399642	0.023041	0.00596266	0.0111673	0.00697064	0.00771201	0.00475737	0.00292796	0.00267374	0.00123817	0.000326958	0.019845	0.00282798	0.000862857	0.0192033	0.0105636	0.000808722	0.0245754	0.021215	0.0178425	0.0444317	0.0249139	0.0677504
3	class	sk__Bacteria|p__Verrucomicrobia|c__Verrucomicrobiae	Verrucomicrobiae	0.000186602	2.80089e-05	0	0.00481402	0	3.07172e-05	0	0	0	0.0414125	0	0	0	0.00433176	0.000488535	0	0	0	0.00160944	0.0143689	0.00013686	0.0275089	0.00670108	0.0388617	6.86766e-05	0.000162914	2.92338e-05	0.0128752	0	0.000345991	0.0164502	2.2097e-05	0.0015735	0.0077489	0	3.0739e-05	0	2.16741e-05	0	0	9.81708e-05	0	0	0	2.40714e-05	0
3	class	sk__Bacteria|p__Actinobacteria|c__Coriobacteriia	Coriobacteriia	0.00208372	0.0117077	0.0120362	0.00660806	0.000367035	0.00466902	0.00196523	0.000733872	0.000106232	0.000543879	0.00149196	0.00199301	0.00203661	0.00215073	0.0011908	0.0047534	0.000933707	0	0.00244099	0.0106123	0.00561125	0.00714438	0.00273514	0.00565011	0.00576883	0.00120557	0.000409273	0.000164015	0.000111365	0.00101635	0.00154221	0.00130372	0.00732582	0.000163479	0.00439746	0.00322759	0.00322302	0.00106203	0	0.00242617	0.000359959	0.00161589	0.0053705	0.00479413	0.0364682	0.00264565
3	class	sk__Bacteria|p__Firmicutes|c__Erysipelotrichia	Erysipelotrichia	0.0333396	0.00170854	0.00301793	0.000897022	0.00400915	0.0028567	0.000941098	0.0012676	0.000495751	0.00174818	0.00234084	0.0121492	0.00326929	0.000696716	0.00244267	0.00131477	0.000648408	0	0.00187768	0.00344353	0.00335306	0.00326688	0.00745325	0.00747606	0.000274706	0.000814571	0.00178326	8.20075e-05	0.00687677	0.00151371	0.00107284	0.0123522	0.000438517	0.0173941	0.00149401	0.000737735	0.00172571	0.00201569	0.000211877	0.000658959	0.00140711	0.00562954	0.00257429	0.00185801	0.0194257	0.00185468
3	class		unclassified	0.00139951	0.000700221	0.00195278	0.000538213	2.82334e-05	0.00125941	0.000802702	0.00060044	0.000283286	0.000505031	0.000102894	0.0197936	0.000321569	0.000484672	0.000885469	0	0.000155618	0	2.6824e-05	0.00663661	0	0.000152658	0.00140176	0.000585682	0.000274706	0.000847154	0.00134475	2.73358e-05	0.00022273	0.00038924	0.00147516	0	5.15903e-05	0.000130783	0.000112755	0.000676257	0.000126891	0.000563527	0	0.000329479	0	0.000417003	0.000377266	0.000206446	9.62858e-05	0.000136374
3	class	sk__Bacteria|p__Synergistetes|c__Synergistia	Synergistia	3.11003e-05	0	0	0	0	9.21517e-05	0	3.33578e-05	3.54108e-05	0	0	0	0	0	0	0	0	0	0	0	3.42149e-05	0	0.000102568	0	0.000171692	0	0	0	0	0	0.00402316	0	0	0	0.0166032	0	0	0	0	0	0	0	0	2.29384e-05	0	0
3	class	sk__Bacteria|p__Tenericutes|c__Mollicutes	Mollicutes	0	0	0	0	0	3.07172e-05	0	0	0	0	0	0	0	0	0	0	0	0	8.04721e-05	0	0	0.00103807	0	0.0122304	0	0	0	2.73358e-05	0	0	0.0255694	2.2097e-05	2.57951e-05	0	0	0	0	0	0	0	0	0	0	0	0	0
3	class	sk__Bacteria|p__Proteobacteria|c__Alphaproteobacteria	Alphaproteobacteria	9.3301e-05	5.60177e-05	0	0	0	0	0	3.33578e-05	3.54108e-05	0	0	0	0	0	0	0	0	0	0	0.00842099	0	0	6.83784e-05	0	0	0.000162914	5.84676e-05	2.73358e-05	0	2.16244e-05	2.23509e-05	0.00483924	0	0	0	0	0	0	0	0	0	0	0	0	0	0
3	class	sk__Bacteria|p__Bacteroidetes|c__Flavobacteriia	Flavobacteriia	0	0	0	0	0	0	0	0	0	0	0	0	0	0	0	0	0	0	0	0	0	0.000488505	0	0	0	0	0	0	0	0	0	0	7.73854e-05	0	0	0	0	0	0	0	0	0	0	0	0	0
3	class	sk__Bacteria|p__Bacteroidetes|c__Sphingobacteriia	Sphingobacteriia	0	0	0	0	5.64669e-05	0	0	0	0	0	0	0	0	0	0	0	0	0	0	0	0	0	0	0	0	0	5.84676e-05	0	0	0	0	0	0	0	0	0	0	0	0	0	0	0	0	0	0	0
3	class	sk__Bacteria|p__Proteobacteria|c__Epsilonproteobacteria	Epsilonproteobacteria	0	0	0	0	0	0	0	3.33578e-05	3.54108e-05	0	0	0	0	0.000121168	0	0	0	0	0	0	0.000171075	0	0	0	0.000103015	0	0.000146169	0	2.78412e-05	0	0	0	0	0	0	0	5.07563e-05	0	0	0	0	0	0	0	4.81429e-05	0
4	order	sk__Bacteria|p__Bacteroidetes|c__Bacteroidia|o__Bacteroidales	Bacteroidales	0.260745	0.50021	0.484644	0.652554	0.554985	0.120719	0.434095	0.670492	0.114306	0.680277	0.467987	0.064104	0.22207	0.447777	0.416751	0.0667835	0.283536	0.828929	0.504882	0.388618	0.48048	0.338381	0.169544	0.423655	0.496772	0.554984	0.531616	0.770106	0.420541	0.444598	0.201694	0.573152	0.55101	0.722773	0.477829	0.739702	0.550376	0.273202	0.798656	0.598005	0.672633	0.455863	0.426533	0.647253	0.226079	0.4955
4	order	sk__Bacteria|p__Proteobacteria|c__Gammaproteobacteria|o__Enterobacteriales	Enterobacteriales	0.0210238	0.00100832	0.253435	0.0482598	0.00824416	0.0223622	0.0780558	0.121923	0.076204	0.0782798	0.12409	0.355602	0.0267706	0.00393796	0.0586852	0.136298	0.00189335	0.0445503	0.0458959	9.39144e-05	0.0295959	0.0373706	0.0294369	0.00378971	0.00133919	0.000130331	0.0152016	0.00836477	0.25728	0.00376265	0.0604367	0.000994365	0.0115304	0.000294262	0.00930233	0.00706996	0.142371	0.0198752	0.0932563	0.000209669	0.0354724	0.0026584	0.000599188	0.00213327	0.00190164	0.000818241
4	order	sk__Bacteria|p__Firmicutes|c__Negativicutes|o__Selenomonadales	Selenomonadales	0.04494	0.0341148	0.0191727	0.000986724	0.0179282	0.572477	0.11415	0.0296884	0.169865	0.119615	0.0624566	0.00761712	0.601201	0.0317763	0.0182285	0.350369	0.6939	0.000958715	0.0290504	0.0319309	0.192801	0.159955	0.208896	0.0415145	0.085262	0.135479	0.13316	0.0444754	0.00295117	0.190403	0.227465	0.0226936	0.0699048	0.0883767	0.255335	0.0680868	0.067582	0.0322944	0.0280889	0.0691308	0.0269642	0.117282	0.108675	0.0905379	0.0368052	0.10258
4	order	sk__Bacteria|p__Firmicutes|c__Clostridia|o__Clostridiales	Clostridiales	0.529141	0.350363	0.217468	0.245934	0.316299	0.263093	0.279451	0.16382	0.318697	0.0508916	0.254328	0.30403	0.0963904	0.388919	0.390889	0.35219	0.0172217	0.0920966	0.41301	0.510456	0.188559	0.372729	0.442613	0.395955	0.303722	0.257893	0.233081	0.137855	0.294337	0.228505	0.412284	0.367915	0.312585	0.158444	0.190049	0.142844	0.0630647	0.573454	0.0680731	0.294615	0.228378	0.366494	0.331284	0.194839	0.621043	0.293694
4	order	sk__Bacteria|p__Actinobacteria|c__Actinobacteria|o__Bifidobacteriales	Bifidobacteriales	0.0342415	0.0867714	0.000177525	0.00983734	0.000197634	0.000122869	0.012262	0.000800587	0.00311615	0.000427334	0.000874598	0.176996	0.0100758	0.000181752	0.00302281	0.0242727	0.000596535	2.99599e-05	2.6824e-05	0.00115828	3.42149e-05	0.00467133	0.000102568	0.0148488	0.000309045	0.0116647	0.000438507	0.00191351	0.00111365	0.00151371	0.00500659	0.000397746	0.013723	6.53915e-05	0.00572234	0.011189	0.000456806	0.0196801	3.02682e-05	0.000389385	0.00265061	0.00771456	0.00363951	0.00408304	0.0187517	0.00586406
4	order	sk__Bacteria|p__Firmicutes|c__Bacilli|o__Lactobacillales	Lactobacillales	0.0179449	0.000672212	0.00220131	0.00161464	0.000169401	0.00116726	0.00329384	0.00230169	0.0974858	0.00831359	0.0047074	0.0319428	0.00407321	0.00139343	0.0017404	0.0251829	0.000311236	0.0329259	0.000187768	0.00294265	0.0513224	0.0194791	0.047523	0.0361745	0.0283634	0.000651657	0.0684071	0.00699798	0.000918759	0.0123692	0.0184395	0.0117998	0.0224418	0.00405427	0.0108527	0.00716218	0.134504	0.0573063	0.000272414	0.00814713	0.00114533	0.00388334	0.047935	0.000940475	0.00962858	0.0043094
4	order	sk__Bacteria|p__Proteobacteria|c__Gammaproteobacteria|o__Pasteurellales	Pasteurellales	0.000186602	8.40266e-05	0	8.97022e-05	0.00138344	0	0.00041519	3.33578e-05	0.199327	0.0118877	0.000205788	0.000136508	0.000133987	0.0182964	3.05334e-05	0.0367798	0.000103745	0.000329558	0	3.13048e-05	0.0189893	0.00039691	0.0543266	0.00155033	0.00491038	6.51657e-05	0.00122782	0.00164015	0	0.00190295	6.70526e-05	0.000287261	7.73854e-05	0	0.000394644	0.0012603	0.030403	0.000108371	0	0.0209369	0.00199614	0.00807944	0.0529283	9.17536e-05	0.00245529	0.000218198
4	order	sk__Bacteria|p__Proteobacteria|c__Deltaproteobacteria|o__Desulfovibrionales	Desulfovibrionales	0.0432606	0.00857071	7.10101e-05	0.00331898	0.00333155	0.00304101	0.0122066	0.000200147	0	0.00427334	0.019164	0.00458666	0.00286733	0.00533139	0.0106256	3.3712e-05	0	2.99599e-05	0.00013412	0.000876534	0.00198447	0.00403017	0.0185647	0.0134707	0.00285008	0.0295201	0.000760078	0.00833743	0.000167047	0.10663	0.0204957	0.000243067	0.00760956	3.26958e-05	0.00428471	0.0101131	0.000507563	2.16741e-05	6.05364e-05	0.00269574	0.00379594	0.00734968	0.00155345	0.0087166	0.00144429	0.0239745
4	order	sk__Bacteria|p__Fusobacteria|c__Fusobacteriia|o__Fusobacteriales	Fusobacteriales	0	0	0.000177525	2.99007e-05	0.0552811	3.07172e-05	0.0568534	0.000200147	0.00949008	0.000582728	0.0349582	0.000109206	0.0238497	0.059857	0	0	0	0	2.6824e-05	6.26096e-05	0.00027372	3.05316e-05	0.00635919	0	0.0463224	0	5.84676e-05	0	0.00687677	6.48733e-05	0	6.6291e-05	2.57951e-05	0	0.00349542	0.00439567	0.000101513	2.16741e-05	0.000121073	5.99053e-05	0.000130894	5.21254e-05	0.000133153	0	0.000625858	0
4	order	sk__Bacteria|p__Proteobacteria|c__Betaproteobacteria|o__Burkholderiales	Burkholderiales	0.008988	0.0034731	0.000177525	0.0232628	0.037494	0.00500691	0.00370903	0.00710521	0.00747167	0.000427334	0.0264695	0.000627935	0.00292092	0.0317763	0.0927605	0.000101136	0.000129682	5.99197e-05	0.000402361	0.0124593	0.0258323	0.0223491	0.000683784	0.00399642	0.023041	0.00596266	0.0111088	0.00697064	0.00771201	0.00475737	0.00292796	0.00267374	0.00123817	0.000326958	0.019845	0.00282798	0.000862857	0.0192033	0.0105636	0.000808722	0.0245754	0.021215	0.0178203	0.0444317	0.0249139	0.0677504
4	order	sk__Bacteria|p__Verrucomicrobia|c__Verrucomicrobiae|o__Verrucomicrobiales	Verrucomicrobiales	0.000186602	2.80089e-05	0	0.00481402	0	3.07172e-05	0	0	0	0.0414125	0	0	0	0.00433176	0.000488535	0	0	0	0.00160944	0.0143689	0.00013686	0.0275089	0.00670108	0.0388617	6.86766e-05	0.000162914	2.92338e-05	0.0128752	0	0.000345991	0.0164502	2.2097e-05	0.0015735	0.0077489	0	3.0739e-05	0	2.16741e-05	0	0	9.81708e-05	0	0	0	2.40714e-05	0
4	order	sk__Bacteria|p__Actinobacteria|c__Coriobacteriia|o__Coriobacteriales	Coriobacteriales	0.00208372	0.0117077	0.0120362	0.00660806	0.000367035	0.00466902	0.00196523	0.000733872	0.000106232	0.000543879	0.00149196	0.00199301	0.00203661	0.00215073	0.0011908	0.0047534	0.000933707	0	0.00244099	0.0106123	0.00561125	0.00714438	0.00273514	0.00565011	0.00576883	0.00120557	0.000409273	0.000164015	0.000111365	0.00101635	0.00154221	0.00130372	0.00732582	0.000163479	0.00439746	0.00322759	0.00322302	0.00106203	0	0.00242617	0.000359959	0.00161589	0.0053705	0.00479413	0.0364682	0.00264565
4	order	sk__Bacteria|p__Firmicutes|c__Erysipelotrichia|o__Erysipelotrichales	Erysipelotrichales	0.0333396	0.00170854	0.00301793	0.000897022	0.00400915	0.0028567	0.000941098	0.0012676	0.000495751	0.00174818	0.00234084	0.0121492	0.00326929	0.000696716	0.00244267	0.00131477	0.000648408	0	0.00187768	0.00344353	0.00335306	0.00326688	0.00745325	0.00747606	0.000274706	0.000814571	0.00178326	8.20075e-05	0.00687677	0.00151371	0.00107284	0.0123522	0.000438517	0.0173941	0.00149401	0.000737735	0.00172571	0.00201569	0.000211877	0.000658959	0.00140711	0.00562954	0.00257429	0.00185801	0.0194257	0.00185468
4	order		unclassified	0.00139951	0.000700221	0.00195278	0.000538213	2.82334e-05	0.00129012	0.000802702	0.00060044	0.000283286	0.000505031	0.000102894	0.0197936	0.000321569	0.000484672	0.000885469	0	0.000155618	0	0.000107296	0.00663661	0	0.00119073	0.00140176	0.0128161	0.000274706	0.000847154	0.00134475	5.46717e-05	0.00022273	0.00038924	0.0270445	2.2097e-05	7.73854e-05	0.000130783	0.000112755	0.000676257	0.000126891	0.000563527	0	0.000329479	0	0.000417003	0.000377266	0.000206446	9.62858e-05	0.000136374
4	order	sk__Bacteria|p__Proteobacteria|c__Gammaproteobacteria|o__Aeromonadales	Aeromonadales	0	0	0	0	0	0	0	0	0	0	0	0	0	0.00236278	0	0	0	0	0	0	0	0	0	0	0	0	0.000380039	0	0	0	0	0	0	0	0	9.22169e-05	0.00164958	0	0	0	0	0	0	0	0	0
4	order	sk__Bacteria|p__Synergistetes|c__Synergistia|o__Synergistales	Synergistales	3.11003e-05	0	0	0	0	9.21517e-05	0	3.33578e-05	3.54108e-05	0	0	0	0	0	0	0	0	0	0	0	3.42149e-05	0	0.000102568	0	0.000171692	0	0	0	0	0	0.00402316	0	0	0	0.0166032	0	0	0	0	0	0	0	0	2.29384e-05	0	0
4	order	sk__Bacteria|p__Actinobacteria|c__Actinobacteria|o__Actinomycetales	Actinomycetales	0.000777508	0.000140044	0.00120717	0.000568114	2.82334e-05	0.00193519	0.000996457	0.000100073	0.000247875	0.000582728	0.000463023	0.016299	0.0020634	0.000242336	0.000885469	0.000404544	0	0	2.6824e-05	0.00331831	0.000171075	9.15947e-05	0.00225649	0.000137807	6.86766e-05	0.000293246	0.000496974	0.000109343	0.000111365	0.000454113	0.000402316	0.000353552	5.15903e-05	9.80873e-05	0.000140944	0.000276651	7.61344e-05	0.000520179	0.000575095	0.000748817	0.000359959	0.00114676	0.000244114	6.88152e-05	9.62858e-05	0.000136374
4	order	sk__Bacteria|p__Proteobacteria|c__Gammaproteobacteria|o__Xanthomonadales	Xanthomonadales	0.000559806	0.000168053	0.00269838	0.000209305	2.82334e-05	0.000184303	0.000193756	0	0.000141643	0.000155394	7.71704e-05	0.00155619	0.000911113	9.0876e-05	0.000519068	0.000640529	2.59363e-05	8.98796e-05	8.04721e-05	0.00150263	3.42149e-05	6.10631e-05	0.000376081	3.44519e-05	6.86766e-05	3.25828e-05	0	0	0.000306253	0.000345991	0.000134105	8.8388e-05	0	3.26958e-05	0	0.000122956	0.000126891	0.000216741	3.02682e-05	8.9858e-05	0	0.000234564	6.65764e-05	2.29384e-05	0.000144429	8.18241e-05
4	order	sk__Bacteria|p__Proteobacteria|c__Alphaproteobacteria|o__Rhodospirillales	Rhodospirillales	0	0	0	0	0	0	0	0	0	0	0	0	0	0	0	0	0	0	0	0	0	0	0	0	0	0	5.84676e-05	0	0	0	0	0.00481715	0	0	0	0	0	0	0	0	0	0	0	0	0	0
4	order	sk__Bacteria|p__Actinobacteria|c__Actinobacteria|o__Micrococcales	Micrococcales	9.3301e-05	0	0	5.98015e-05	8.47003e-05	0.000276455	5.53587e-05	0.000633798	0.000956091	0	0.000154341	8.19046e-05	2.67974e-05	0.00015146	0.000122134	0.000134848	0.000311236	0	0	0	0.00020529	0.000457973	0.000239324	0	0.000309045	0	0.000116935	0	0.000111365	0.000713606	6.70526e-05	0.000685007	0.000257951	0	5.63777e-05	0	0.00218252	0	3.02682e-05	0.000629006	0	2.60627e-05	0.000110961	0	0	8.18241e-05
4	order	sk__Bacteria|p__Proteobacteria|c__Alphaproteobacteria|o__Rickettsiales	Rickettsiales	9.3301e-05	5.60177e-05	0	0	0	0	0	3.33578e-05	3.54108e-05	0	0	0	0	0	0	0	0	0	0	0.00835838	0	0	6.83784e-05	0	0	0.000162914	0	2.73358e-05	0	2.16244e-05	2.23509e-05	2.2097e-05	0	0	0	0	0	0	0	0	0	0	0	0	0	0
4	order	sk__Bacteria|p__Proteobacteria|c__Gammaproteobacteria|o__Pseudomonadales	Pseudomonadales	0.00093301	0.000196062	0.00131369	0.000209305	8.47003e-05	0.00055291	0.000138397	0	0.000141643	7.76971e-05	0.000128617	0.00163809	0.000991505	0.000121168	0.000732802	0.000707953	0.000155618	0	0.000187768	0.00291134	0	0.000183189	0.00041027	3.44519e-05	0	0.000130331	5.84676e-05	0	0.000306253	0.000172995	0.000156456	6.6291e-05	5.15903e-05	6.53915e-05	5.63777e-05	0.000184434	0.000126891	0.000281763	3.02682e-05	2.99527e-05	3.27236e-05	0.000182439	2.21921e-05	0	4.81429e-05	5.45494e-05
4	order	sk__Bacteria|p__Bacteroidetes|c__Flavobacteriia|o__Flavobacteriales	Flavobacteriales	0	0	0	0	0	0	0	0	0	0	0	0	0	0	0	0	0	0	0	0	0	0.000488505	0	0	0	0	0	0	0	0	0	0	7.73854e-05	0	0	0	0	0	0	0	0	0	0	0	0	0
4	order	sk__Bacteria|p__Firmicutes|c__Bacilli|o__Bacillales	Bacillales	3.11003e-05	2.80089e-05	0.000248535	0.000209305	0	9.21517e-05	0.00041519	0	0.000531161	0	0	0.000737141	2.67974e-05	0	0	3.3712e-05	7.78089e-05	0	5.36481e-05	0	0.000410579	0.000213721	0.000205135	3.44519e-05	0	0	0	2.73358e-05	2.78412e-05	0.000518986	0.00026821	4.4194e-05	0	0	2.81889e-05	0	0.000482185	0.000151719	0	8.9858e-05	0	0.000156376	0.000110961	0	0	0.000300022
4	order	sk__Bacteria|p__Bacteroidetes|c__Sphingobacteriia|o__Sphingobacteriales	Sphingobacteriales	0	0	0	0	5.64669e-05	0	0	0	0	0	0	0	0	0	0	0	0	0	0	0	0	0	0	0	0	0	5.84676e-05	0	0	0	0	0	0	0	0	0	0	0	0	0	0	0	0	0	0	0
4	order	sk__Bacteria|p__Proteobacteria|c__Alphaproteobacteria|o__Rhizobiales	Rhizobiales	0	0	0	0	0	0	0	0	0	0	0	0	0	0	0	0	0	0	0	0	0	0	0	0	0	0	0	0	0	0	0	0	0	0	0	0	0	0	0	0	0	0	0	0	0	0
4	order	sk__Bacteria|p__Proteobacteria|c__Betaproteobacteria|o__Neisseriales	Neisseriales	0	0	0	0	0	0	0	0	0.00102691	0	0	0	0	0	0	0	0	0	0	0	0	0	0	0	0	0	5.84676e-05	0	0	0	0	0	0	0	0	0	0	0	0	0	0	0	2.21921e-05	0	0	0
4	order	sk__Bacteria|p__Proteobacteria|c__Epsilonproteobacteria|o__Campylobacterales	Campylobacterales	0	0	0	0	0	0	0	3.33578e-05	3.54108e-05	0	0	0	0	0.000121168	0	0	0	0	0	0	0.000171075	0	0	0	0.000103015	0	0.000146169	0	2.78412e-05	0	0	0	0	0	0	0	5.07563e-05	0	0	0	0	0	0	0	4.81429e-05	0
4	order	sk__Bacteria|p__Actinobacteria|c__Actinobacteria|o__Corynebacteriales	Corynebacteriales	0	0	0	0	0	0	0	0	0	0	0	0	0	0	0	0	0	0	0	0.000156524	0	0	0	0	0	0	0	0	0	0	0	0	0	0	0	0	0	0	0	0	0	0	0	0	0	0
4	order	sk__Bacteria|p__Proteobacteria|c__Alphaproteobacteria|o__Sphingomonadales	Sphingomonadales	0	0	0	0	0	0	0	0	0	0	0	0	0	0	0	0	0	0	0	6.26096e-05	0	0	0	0	0	0	0	0	0	0	0	0	0	0	0	0	0	0	0	0	0	0	0	0	0	0
5	family	sk__Bacteria|p__Bacteroidetes|c__Bacteroidia|o__Bacteroidales|f__Bacteroidaceae	Bacteroidaceae	0.107763	0.296446	0.469661	0.631115	0.48601	0.0671786	0.394984	0.661385	0.101877	0.621421	0.305775	0.0444196	0.202374	0.123289	0.319807	0.0653676	0.109218	0.827162	0.476636	0.0406962	0.107811	0.099655	0.0814729	0.178288	0.436921	0.400606	0.452539	0.687606	0.416671	0.320561	0.111531	0.499348	0.400702	0.668334	0.409612	0.723165	0.00210639	0.162968	0.713088	0.145181	0.608691	0.381767	0.406627	0.312536	0.214043	0.3774
5	family	sk__Bacteria|p__Proteobacteria|c__Gammaproteobacteria|o__Enterobacteriales|f__Enterobacteriaceae	Enterobacteriaceae	0.0210238	0.00100832	0.253435	0.0482598	0.00824416	0.0223622	0.0780558	0.121923	0.076204	0.0782798	0.12409	0.355602	0.0267706	0.00393796	0.0586852	0.136298	0.00189335	0.0445503	0.0458959	9.39144e-05	0.0295959	0.0373706	0.0294369	0.00378971	0.00133919	0.000130331	0.0152016	0.00836477	0.25728	0.00376265	0.0604367	0.000994365	0.0115304	0.000294262	0.00930233	0.00706996	0.142371	0.0198752	0.0932563	0.000209669	0.0354724	0.0026584	0.000599188	0.00213327	0.00190164	0.000818241
5	family	sk__Bacteria|p__Firmicutes|c__Negativicutes|o__Selenomonadales|f__Veillonellaceae	Veillonellaceae	0.00130621	0.0332185	0.000816616	0.000926923	0.000959937	0.507971	0.100227	0.0291547	0.169795	0.118605	0.000308682	0.000737141	0.591285	0.00966315	0.00167934	0.350234	0.6939	0.000958715	0.00026824	0.00319309	0.134704	0.0193875	0.18787	0.00120582	0.0444681	0.135447	0.103488	0.00590454	0.00278412	0.0812646	0.182852	0.0224727	0.00415302	0.000555828	0.255222	0.00559449	0.0656025	0.00461659	0.0279375	0.0398071	0.0121077	0.117126	0.0978673	0.0850327	0.035698	0.0108553
5	family	sk__Bacteria|p__Firmicutes|c__Clostridia|o__Clostridiales|f__Ruminococcaceae	Ruminococcaceae	0.232319	0.297566	0.0212675	0.0480505	0.11076	0.0991246	0.149801	0.0357262	0.0967068	0.0165883	0.173505	0.00677078	0.00584184	0.198322	0.125431	0.0512423	0.00783276	0.0332554	0.260408	0.478901	0.0547439	0.307239	0.076789	0.289258	0.0840945	0.17409	0.147338	0.110902	0.0227184	0.145532	0.359871	0.185747	0.226739	0.0343632	0.0773221	0.050873	0.00791798	0.499913	0.0440099	0.105913	0.0930659	0.0223097	0.103926	0.0972359	0.176516	0.129991
5	family	sk__Bacteria|p__Firmicutes|c__Negativicutes|o__Selenomonadales|f__Acidaminococcaceae	Acidaminococcaceae	0.0436338	0.000896283	0.0183561	5.98015e-05	0.0169683	0.0645062	0.0139227	0.000533725	7.08215e-05	0.00101006	0.0621479	0.00687998	0.00991505	0.0221132	0.0165491	0.000134848	0	0	0.0287822	0.0287378	0.058097	0.140567	0.0210264	0.0403087	0.0407939	3.25828e-05	0.0296723	0.0385709	0.000167047	0.109138	0.0446123	0.00022097	0.0657518	0.0878208	0.000112755	0.0624923	0.00197949	0.0276778	0.000151341	0.0293237	0.0148565	0.000156376	0.0108076	0.00550522	0.00110729	0.0917249
5	family	sk__Bacteria|p__Firmicutes|c__Clostridia|o__Clostridiales|f__Lachnospiraceae	Lachnospiraceae	0.278441	0.0520965	0.19226	0.197584	0.201446	0.15073	0.121623	0.126059	0.209313	0.0321666	0.0798457	0.295457	0.0868505	0.184781	0.243443	0.297644	0.00933707	0.0540176	0.152307	0.0218507	0.123584	0.0541935	0.232726	0.079446	0.215954	0.0730833	0.0848072	0.025641	0.268194	0.057175	0.0232225	0.176931	0.0808677	0.121694	0.10864	0.0872987	0.017384	0.0718063	0.0239724	0.177949	0.134592	0.341838	0.226071	0.093474	0.411983	0.159339
5	family	sk__Bacteria|p__Bacteroidetes|c__Bacteroidia|o__Bacteroidales|f__Prevotellaceae	Prevotellaceae	0.0281769	0.102148	0.000106515	0.0142028	0.0535306	0.0071264	0.000553587	0.00110081	0.00463881	0.00275825	0.0918842	0.000300317	0.00460916	0.28108	0.00653415	0.00121363	0.171491	0.00161783	0.0121513	0.149512	0.324837	0.0768479	0.00618825	0.116516	0.00621523	0.0880063	0.0240302	0.000929419	0.000194888	0.0721391	8.94035e-05	0.000198873	0.0744448	0.000555828	0.000704722	0.000338129	0.545072	0.00147384	0.000514559	0.424459	0.000425407	0.000364878	0.000244114	0.264342	0.000577715	0.000300022
5	family	sk__Bacteria|p__Bacteroidetes|c__Bacteroidia|o__Bacteroidales|f__Porphyromonadaceae	Porphyromonadaceae	0.0698513	0.078957	0.0148056	0.00675756	0.0105875	0.0191983	0.0316652	0.00133431	0.0075779	0.055903	0.0401029	0.0192749	0.014417	0.0326851	0.053006	0.00016856	5.18726e-05	0.000119839	0.0157457	0.0178437	0.0201868	0.0370348	0.0319327	0.0603252	0.0295996	0.0502753	0.0152016	0.033049	0.00339663	0.00570885	0.0567265	0.0250138	0.0475146	0.0193559	0.0631149	0.0152465	0.000761344	0.0343968	0.0848417	0.00847661	0.0571354	0.0737053	0.0183085	0.0444317	0.00717329	0.091643
5	family	sk__Bacteria|p__Actinobacteria|c__Actinobacteria|o__Bifidobacteriales|f__Bifidobacteriaceae	Bifidobacteriaceae	0.0342415	0.0867714	0.000177525	0.00983734	0.000197634	0.000122869	0.012262	0.000800587	0.00311615	0.000427334	0.000874598	0.176996	0.0100758	0.000181752	0.00302281	0.0242727	0.000596535	2.99599e-05	2.6824e-05	0.00115828	3.42149e-05	0.00467133	0.000102568	0.0148488	0.000309045	0.0116647	0.000438507	0.00191351	0.00111365	0.00151371	0.00500659	0.000397746	0.013723	6.53915e-05	0.00572234	0.011189	0.000456806	0.0196801	3.02682e-05	0.000389385	0.00265061	0.00771456	0.00363951	0.00408304	0.0187517	0.00586406
5	family	sk__Bacteria|p__Bacteroidetes|c__Bacteroidia|o__Bacteroidales|f__Rikenellaceae	Rikenellaceae	0.0549543	0.0226592	7.10101e-05	0.000478412	0.00468675	0.0271848	0.00689216	0.00667156	0.000212465	0.000194243	0.0141994	0.000109206	0.000669936	0.0107234	0.0347165	3.3712e-05	2.59363e-05	2.99599e-05	0.000348712	0.0597608	0.0133438	0.115684	0.0498137	0.0464411	0.0239338	0.0159656	0.0397287	0.0484938	0.00022273	0.00404377	0.0333251	0.0485471	0.0283231	0.0345267	0.00439746	0.000952908	0.000253781	0.0743639	0.000211877	0.0198886	0.0063811	2.60627e-05	0.00135372	0.0259433	0.00428472	0.0261564
5	family	sk__Bacteria|p__Firmicutes|c__Bacilli|o__Lactobacillales|f__Streptococcaceae	Streptococcaceae	0.0174162	8.40266e-05	0.000852121	0.00101662	0.000112934	0.000767931	0.00312777	0.0021349	0.0952904	0.00691504	0.0047074	0.0286939	0.00364445	0.00127226	0.00167934	0.0246435	0.000311236	2.99599e-05	0.000160944	0.0025983	0.0417422	0.0184105	0.00478649	0.0350376	0.0211524	0.000586491	0.0624141	0.00639659	0.000807395	0.0117421	0.0179254	0.0115346	0.0138262	0.00402158	0.01074	0.00716218	0.126459	0.0565694	0.000151341	0.00703888	0.0011126	0.0034924	0.0428308	0.000688152	0.00960451	0.00409121
5	family	sk__Bacteria|p__Proteobacteria|c__Gammaproteobacteria|o__Pasteurellales|f__Pasteurellaceae	Pasteurellaceae	0.000186602	8.40266e-05	0	8.97022e-05	0.00138344	0	0.00041519	3.33578e-05	0.199327	0.0118877	0.000205788	0.000136508	0.000133987	0.0182964	3.05334e-05	0.0367798	0.000103745	0.000329558	0	3.13048e-05	0.0189893	0.00039691	0.0543266	0.00155033	0.00491038	6.51657e-05	0.00122782	0.00164015	0	0.00190295	6.70526e-05	0.000287261	7.73854e-05	0	0.000394644	0.0012603	0.030403	0.000108371	0	0.0209369	0.00199614	0.00807944	0.0529283	9.17536e-05	0.00245529	0.000218198
5	family	sk__Bacteria|p__Proteobacteria|c__Deltaproteobacteria|o__Desulfovibrionales|f__Desulfovibrionaceae	Desulfovibrionaceae	0.0432606	0.00857071	7.10101e-05	0.00331898	0.00333155	0.00304101	0.0122066	0.000200147	0	0.00427334	0.019164	0.00458666	0.00286733	0.00533139	0.0106256	3.3712e-05	0	2.99599e-05	0.00013412	0.000876534	0.00198447	0.00403017	0.0185647	0.0134707	0.00285008	0.0295201	0.000760078	0.00833743	0.000167047	0.10663	0.0204957	0.000243067	0.00760956	3.26958e-05	0.00428471	0.0101131	0.000507563	2.16741e-05	6.05364e-05	0.00269574	0.00379594	0.00734968	0.00155345	0.0087166	0.00144429	0.0239745
5	family	sk__Bacteria|p__Firmicutes|c__Clostridia|o__Clostridiales|f__Peptostreptococcaceae	Peptostreptococcaceae	0.0156746	0.000588186	0.00305344	8.97022e-05	0.00234338	0.000184303	0.00750111	0.000833945	0.00283286	0.00112661	0.000720257	0.00117397	0.00249216	0.000848176	0.00335868	0.00310151	0	0.00476362	0.000214592	0.000375657	0.0061929	0.00558727	0.132552	6.89037e-05	0.000171692	0.00091232	0.000526208	0.000273358	0.00303469	0.00261656	0.00134105	0.00112695	0.000206361	0.00238679	0.000338266	0.00451863	0.0367729	0.000151719	9.08045e-05	0.00587072	0.000130894	0.00226746	0.000798917	0.00334901	0.0309318	0.00182741
5	family	sk__Bacteria|p__Fusobacteria|c__Fusobacteriia|o__Fusobacteriales|f__Fusobacteriaceae	Fusobacteriaceae	0	0	0.000177525	2.99007e-05	0.0552811	3.07172e-05	0.0568534	0.000200147	0.00949008	0.000582728	0.0349582	0.000109206	0.0238497	0.0598267	0	0	0	0	2.6824e-05	6.26096e-05	0.00027372	3.05316e-05	0.00635919	0	0.0463224	0	5.84676e-05	0	0.00687677	6.48733e-05	0	6.6291e-05	2.57951e-05	0	0.00349542	0.00439567	2.53781e-05	2.16741e-05	0.000121073	5.99053e-05	0.000130894	5.21254e-05	0.000133153	0	0.000625858	0
5	family	sk__Bacteria|p__Proteobacteria|c__Betaproteobacteria|o__Burkholderiales|f__Alcaligenaceae	Alcaligenaceae	0.008988	0.0034731	0.000177525	0.0232628	0.037494	0.00500691	0.00365368	0.00710521	0.00747167	0.000427334	0.0264695	0.000627935	0.00284053	0.031746	0.0926995	0.000101136	0.000129682	5.99197e-05	0.000295064	0.0123654	0.0258323	0.0223186	0.000376081	0.0036519	0.023041	0.00573458	0.0111088	0.00697064	0.00771201	0.00471413	0.00292796	0.00227599	0.00110919	0.000326958	0.019845	0.00282798	0.000862857	0.0191816	0.0105636	0.000419337	0.0245754	0.021215	0.0176871	0.0444317	0.0249139	0.0663594
5	family	sk__Bacteria|p__Verrucomicrobia|c__Verrucomicrobiae|o__Verrucomicrobiales|f__Verrucomicrobiaceae	Verrucomicrobiaceae	0.000186602	2.80089e-05	0	0.00481402	0	3.07172e-05	0	0	0	0.0414125	0	0	0	0.00433176	0.000488535	0	0	0	0.00160944	0.0143689	0.00013686	0.0275089	0.00670108	0.0388617	6.86766e-05	0.000162914	2.92338e-05	0.0128752	0	0.000345991	0.0164502	2.2097e-05	0.0015735	0.0077489	0	3.0739e-05	0	2.16741e-05	0	0	9.81708e-05	0	0	0	2.40714e-05	0
5	family	sk__Bacteria|p__Actinobacteria|c__Coriobacteriia|o__Coriobacteriales|f__Coriobacteriaceae	Coriobacteriaceae	0.00208372	0.0117077	0.0120362	0.00660806	0.000367035	0.00466902	0.00196523	0.000733872	0.000106232	0.000543879	0.00149196	0.00199301	0.00203661	0.00215073	0.0011908	0.0047534	0.000933707	0	0.00244099	0.0106123	0.00561125	0.00714438	0.00273514	0.00565011	0.00576883	0.00120557	0.000409273	0.000164015	0.000111365	0.00101635	0.00154221	0.00130372	0.00732582	0.000163479	0.00439746	0.00322759	0.00322302	0.00106203	0	0.00242617	0.000359959	0.00161589	0.0053705	0.00479413	0.0364682	0.00264565
5	family		unclassified	0.00223922	0.000896283	0.00220131	0.000956823	0.000423502	0.00368607	0.00157772	0.000633798	0.000885269	0.00147624	0.0163344	0.0211314	0.00133987	0.00299891	0.014198	3.3712e-05	0.00303455	2.99599e-05	0.000160944	0.143814	0.0147124	0.013098	0.00198297	0.0363812	0.000652428	0.00182464	0.00184173	0.000191351	0.000334094	0.0442003	0.0322299	0.00338084	0.000515903	0.000130783	0.000845666	0.000706996	0.00289311	0.00229746	0	0.000629006	0.000163618	0.000625505	0.000532611	0.000642275	9.62858e-05	0.00141828
5	family	sk__Bacteria|p__Firmicutes|c__Erysipelotrichia|o__Erysipelotrichales|f__Erysipelotrichaceae	Erysipelotrichaceae	0.0333396	0.00170854	0.00301793	0.000897022	0.00400915	0.0028567	0.000941098	0.0012676	0.000495751	0.00174818	0.00234084	0.0121492	0.00326929	0.000696716	0.00244267	0.00131477	0.000648408	0	0.00187768	0.00344353	0.00335306	0.00326688	0.00745325	0.00747606	0.000274706	0.000814571	0.00178326	8.20075e-05	0.00687677	0.00151371	0.00107284	0.0123522	0.000438517	0.0173941	0.00149401	0.000737735	0.00172571	0.00201569	0.000211877	0.000658959	0.00140711	0.00562954	0.00257429	0.00185801	0.0194257	0.00185468
5	family	sk__Bacteria|p__Firmicutes|c__Clostridia|o__Clostridiales|f__Clostridiaceae	Clostridiaceae	0.00199042	0	0.00014202	0	0.00124227	0	0.000138397	0.00100073	0.00980878	3.88485e-05	0	2.73015e-05	0.00021438	0	0.00598455	0.000202272	0	2.99599e-05	2.6824e-05	6.26096e-05	0.00393472	0.000610631	0	3.44519e-05	0.0025067	0.00143365	2.92338e-05	5.46717e-05	0.000334094	0.0217542	0.000178807	0.000154679	0.000154771	0	0	9.22169e-05	0.000659831	0	0	0.000149763	0.000425407	2.60627e-05	0.000443843	0.000114692	0.00161279	2.72747e-05
5	family	sk__Bacteria|p__Firmicutes|c__Bacilli|o__Lactobacillales|f__Enterococcaceae	Enterococcaceae	9.3301e-05	0	0	0	0	0	0	0	0	0.000388485	0	0.000573332	2.67974e-05	9.0876e-05	0	0	0	0.0328959	2.6824e-05	0	0	3.05316e-05	0	0	0	0	0	2.73358e-05	5.56824e-05	0	0	0	0	0	0	0	0.00520252	4.33482e-05	0	0	0	0	0	0	0	0
5	family	sk__Bacteria|p__Proteobacteria|c__Gammaproteobacteria|o__Aeromonadales|f__Succinivibrionaceae	Succinivibrionaceae	0	0	0	0	0	0	0	0	0	0	0	0	0	0.00236278	0	0	0	0	0	0	0	0	0	0	0	0	0.000380039	0	0	0	0	0	0	0	0	9.22169e-05	0.00164958	0	0	0	0	0	0	0	0	0
5	family	sk__Bacteria|p__Synergistetes|c__Synergistia|o__Synergistales|f__Synergistaceae	Synergistaceae	3.11003e-05	0	0	0	0	9.21517e-05	0	3.33578e-05	3.54108e-05	0	0	0	0	0	0	0	0	0	0	0	3.42149e-05	0	0.000102568	0	0.000171692	0	0	0	0	0	0.00402316	0	0	0	0.0166032	0	0	0	0	0	0	0	0	2.29384e-05	0	0
5	family	sk__Bacteria|p__Firmicutes|c__Clostridia|o__Clostridiales|f__Christensenellaceae	Christensenellaceae	0	0	0.000710101	0	0.000282334	0.00989095	2.76794e-05	0.000200147	0	0	5.14469e-05	0	0	0.00245365	0.00204574	0	0	0	0	0.00125219	0.000102645	0.00219827	0.000376081	0.0247364	0.000721104	0.00762438	5.84676e-05	0.000929419	2.78412e-05	0.000302742	0.0226861	0.000707104	0.00420461	0	0.000451022	3.0739e-05	0.000228403	0	0	0.00452285	0	0	0	0.000206446	0	0.00152738
5	family	sk__Bacteria|p__Actinobacteria|c__Actinobacteria|o__Actinomycetales|f__Actinomycetaceae	Actinomycetaceae	0.000777508	0.000140044	0.00120717	0.000568114	2.82334e-05	0.00193519	0.000996457	0.000100073	0.000247875	0.000582728	0.000463023	0.016299	0.0020634	0.000242336	0.000885469	0.000404544	0	0	2.6824e-05	0.00331831	0.000171075	9.15947e-05	0.00225649	0.000137807	6.86766e-05	0.000293246	0.000496974	0.000109343	0.000111365	0.000454113	0.000402316	0.000353552	5.15903e-05	9.80873e-05	0.000140944	0.000276651	7.61344e-05	0.000520179	0.000575095	0.000748817	0.000359959	0.00114676	0.000244114	6.88152e-05	9.62858e-05	0.000136374
5	family	sk__Bacteria|p__Firmicutes|c__Bacilli|o__Lactobacillales|f__Lactobacillaceae	Lactobacillaceae	3.11003e-05	0.000560177	3.55051e-05	0.000328908	0	0	8.30381e-05	3.33578e-05	0	0.000971213	0	0.000382221	0	0	0	0	0	0	0	3.13048e-05	0.00670613	0.000335847	0.0416766	0.000103356	0.00703935	0	0.00532055	2.73358e-05	2.78412e-05	4.32489e-05	0.000335263	0.000243067	0.00851239	0	5.63777e-05	0	0.000380672	4.33482e-05	6.05364e-05	0.000509195	0	5.21254e-05	0.00486008	0.000160569	0	8.18241e-05
5	family	sk__Bacteria|p__Firmicutes|c__Bacilli|o__Lactobacillales|f__Carnobacteriaceae	Carnobacteriaceae	0.000404304	0	0.00028404	5.98015e-05	5.64669e-05	0.000399324	5.53587e-05	0.000133431	0.00201841	0	0	0.00128317	0.000401962	3.0292e-05	6.10668e-05	0.000539393	0	0	0	0.000281743	0.00277141	0.000702226	0.00041027	0.00103356	0	6.51657e-05	0.000613909	0.000300694	2.78412e-05	0.000540611	0.000178807	2.2097e-05	2.57951e-05	3.26958e-05	0	0	0.00230941	0.000151719	0	0.000599053	3.27236e-05	0.000338815	0.000244114	6.88152e-05	2.40714e-05	0.000109099
5	family	sk__Bacteria|p__Proteobacteria|c__Gammaproteobacteria|o__Xanthomonadales|f__Xanthomonadaceae	Xanthomonadaceae	0.000559806	0.000168053	0.00269838	0.000209305	2.82334e-05	0.000184303	0.000193756	0	0.000141643	0.000155394	7.71704e-05	0.00155619	0.000911113	9.0876e-05	0.000519068	0.000640529	2.59363e-05	8.98796e-05	8.04721e-05	0.00150263	3.42149e-05	6.10631e-05	0.000376081	3.44519e-05	6.86766e-05	3.25828e-05	0	0	0.000306253	0.000345991	0.000134105	8.8388e-05	0	3.26958e-05	0	0.000122956	0.000126891	0.000216741	3.02682e-05	8.9858e-05	0	0.000234564	6.65764e-05	2.29384e-05	0.000144429	8.18241e-05
5	family	sk__Bacteria|p__Proteobacteria|c__Alphaproteobacteria|o__Rhodospirillales|f__Rhodospirillaceae	Rhodospirillaceae	0	0	0	0	0	0	0	0	0	0	0	0	0	0	0	0	0	0	0	0	0	0	0	0	0	0	5.84676e-05	0	0	0	0	0.00481715	0	0	0	0	0	0	0	0	0	0	0	0	0	0
5	family	sk__Bacteria|p__Actinobacteria|c__Actinobacteria|o__Micrococcales|f__Micrococcaceae	Micrococcaceae	9.3301e-05	0	0	5.98015e-05	8.47003e-05	0.000276455	5.53587e-05	0.000633798	0.000956091	0	0.000154341	8.19046e-05	2.67974e-05	0.00015146	0.000122134	0.000134848	0.000311236	0	0	0	0.00020529	0.000457973	0.000239324	0	0.000309045	0	0.000116935	0	0.000111365	0.000713606	6.70526e-05	0.000685007	0.000257951	0	5.63777e-05	0	0.00218252	0	3.02682e-05	0.000629006	0	2.60627e-05	0.000110961	0	0	8.18241e-05
5	family	sk__Bacteria|p__Firmicutes|c__Bacilli|o__Lactobacillales|f__Aerococcaceae	Aerococcaceae	0	0	0.000745606	0	0	0	2.76794e-05	0	0	0	0	0.00101016	0	0	0	0	0	0	0	0	0.000102645	0	0.000649595	0	0	0	5.84676e-05	0	0	0	0	0	0	0	0	0	5.07563e-05	0.000498504	6.05364e-05	0	0	0	0	2.29384e-05	0	2.72747e-05
5	family	sk__Bacteria|p__Proteobacteria|c__Gammaproteobacteria|o__Pseudomonadales|f__Pseudomonadaceae	Pseudomonadaceae	0.00093301	0.000196062	0.00131369	0.000209305	8.47003e-05	0.00055291	0.000138397	0	0.000141643	7.76971e-05	0.000128617	0.00163809	0.000991505	0.000121168	0.000732802	0.000707953	0.000155618	0	0.000187768	0.00291134	0	0.000183189	0.00041027	3.44519e-05	0	0.000130331	5.84676e-05	0	0.000306253	0.000172995	0.000156456	6.6291e-05	5.15903e-05	6.53915e-05	5.63777e-05	0.000184434	0.000126891	0.000281763	3.02682e-05	2.99527e-05	3.27236e-05	0.000182439	2.21921e-05	0	4.81429e-05	5.45494e-05
5	family	sk__Bacteria|p__Firmicutes|c__Clostridia|o__Clostridiales|f__Peptococcaceae	Peptococcaceae	0	0	0	0	0	0	0	0	0	0	0	0	0	0	0	0	0	0	5.36481e-05	0	0	0.000335847	0	0.000964652	0	0	0	0	0	0	0.000111754	0	0	0	0.00259338	0	0	0	0	0	0	0	0	0	0	0
5	family	sk__Bacteria|p__Bacteroidetes|c__Flavobacteriia|o__Flavobacteriales|f__Flavobacteriaceae	Flavobacteriaceae	0	0	0	0	0	0	0	0	0	0	0	0	0	0	0	0	0	0	0	0	0	0.000488505	0	0	0	0	0	0	0	0	0	0	7.73854e-05	0	0	0	0	0	0	0	0	0	0	0	0	0
5	family	sk__Bacteria|p__Proteobacteria|c__Betaproteobacteria|o__Burkholderiales|f__Oxalobacteraceae	Oxalobacteraceae	0	0	0	0	0	0	0	0	0	0	0	0	0	0	0	0	0	0	0	3.13048e-05	0	3.05316e-05	0.000273514	0.000344519	0	0.000195497	0	0	0	4.32489e-05	0	0.000397746	0	0	0	0	0	0	0	0	0	0	0.000133153	0	0	0.00136374
5	family	sk__Bacteria|p__Proteobacteria|c__Betaproteobacteria|o__Burkholderiales|f__Comamonadaceae	Comamonadaceae	0	0	0	0	0	0	5.53587e-05	0	0	0	0	0	0	0	0	0	0	0	0.000107296	0	0	0	0	0	0	0	0	0	0	0	0	0	0.000128976	0	0	0	0	0	0	0.000389385	0	0	0	0	0	0
5	family	sk__Bacteria|p__Proteobacteria|c__Betaproteobacteria|o__Burkholderiales|f__Burkholderiaceae	Burkholderiaceae	0	0	0	0	0	0	0	0	0	0	0	0	8.03923e-05	3.0292e-05	6.10668e-05	0	0	0	0	6.26096e-05	0	0	3.41892e-05	0	0	3.25828e-05	0	0	0	0	0	0	0	0	0	0	0	2.16741e-05	0	0	0	0	0	0	0	2.72747e-05
5	family	sk__Bacteria|p__Fusobacteria|c__Fusobacteriia|o__Fusobacteriales|f__Leptotrichiaceae	Leptotrichiaceae	0	0	0	0	0	0	0	0	0	0	0	0	0	3.0292e-05	0	0	0	0	0	0	0	0	0	0	0	0	0	0	0	0	0	0	0	0	0	0	7.61344e-05	0	0	0	0	0	0	0	0	0
5	family	sk__Bacteria|p__Firmicutes|c__Clostridia|o__Clostridiales|f__Defluviitaleaceae	Defluviitaleaceae	0	0	3.55051e-05	0	0	0.0008908	0	0	0	0	0	0	0	0	0	0	0	0	0	0	0	3.05316e-05	0	0	0	6.51657e-05	0	0	0	0	0	0	0	0	0	0	0	0	0	0	0	0	0	2.29384e-05	0	0
5	family	sk__Bacteria|p__Bacteroidetes|c__Sphingobacteriia|o__Sphingobacteriales|f__Saprospiraceae	Saprospiraceae	0	0	0	0	5.64669e-05	0	0	0	0	0	0	0	0	0	0	0	0	0	0	0	0	0	0	0	0	0	0	0	0	0	0	0	0	0	0	0	0	0	0	0	0	0	0	0	0	0
5	family	sk__Bacteria|p__Proteobacteria|c__Betaproteobacteria|o__Neisseriales|f__Neisseriaceae	Neisseriaceae	0	0	0	0	0	0	0	0	0.00102691	0	0	0	0	0	0	0	0	0	0	0	0	0	0	0	0	0	5.84676e-05	0	0	0	0	0	0	0	0	0	0	0	0	0	0	0	2.21921e-05	0	0	0
5	family	sk__Bacteria|p__Proteobacteria|c__Epsilonproteobacteria|o__Campylobacterales|f__Campylobacteraceae	Campylobacteraceae	0	0	0	0	0	0	0	3.33578e-05	3.54108e-05	0	0	0	0	0	0	0	0	0	0	0	0.000171075	0	0	0	0.000103015	0	0.000146169	0	2.78412e-05	0	0	0	0	0	0	0	5.07563e-05	0	0	0	0	0	0	0	4.81429e-05	0
5	family	sk__Bacteria|p__Actinobacteria|c__Actinobacteria|o__Corynebacteriales|f__Corynebacteriaceae	Corynebacteriaceae	0	0	0	0	0	0	0	0	0	0	0	0	0	0	0	0	0	0	0	0.000156524	0	0	0	0	0	0	0	0	0	0	0	0	0	0	0	0	0	0	0	0	0	0	0	0	0	0
5	family	sk__Bacteria|p__Proteobacteria|c__Epsilonproteobacteria|o__Campylobacterales|f__Helicobacteraceae	Helicobacteraceae	0	0	0	0	0	0	0	0	0	0	0	0	0	0.000121168	0	0	0	0	0	0	0	0	0	0	0	0	0	0	0	0	0	0	0	0	0	0	0	0	0	0	0	0	0	0	0	0
5	family	sk__Bacteria|p__Firmicutes|c__Bacilli|o__Lactobacillales|f__Leuconostocaceae	Leuconostocaceae	0	2.80089e-05	0.00028404	0.000209305	0	0	0	0	0.000177054	3.88485e-05	0	0	0	0	0	0	0	0	0	3.13048e-05	0	0	0	0	0.000171692	0	0	0.000246023	0	4.32489e-05	0	0	7.73854e-05	0	5.63777e-05	0	0.000101513	0	0	0	0	0	0	0	0	0
5	family	sk__Bacteria|p__Proteobacteria|c__Alphaproteobacteria|o__Sphingomonadales|f__Sphingomonadaceae	Sphingomonadaceae	0	0	0	0	0	0	0	0	0	0	0	0	0	0	0	0	0	0	0	6.26096e-05	0	0	0	0	0	0	0	0	0	0	0	0	0	0	0	0	0	0	0	0	0	0	0	0	0	0
6	genus	sk__Bacteria|p__Bacteroidetes|c__Bacteroidia|o__Bacteroidales|f__Bacteroidaceae|g__Bacteroides	Bacteroides	0.107763	0.296446	0.469661	0.631115	0.48601	0.0671786	0.394984	0.661385	0.101877	0.621421	0.305775	0.0444196	0.202374	0.123289	0.319807	0.0653676	0.109218	0.827162	0.476636	0.0406962	0.107811	0.099655	0.0814729	0.178288	0.436921	0.400606	0.452539	0.687606	0.416671	0.320561	0.111531	0.499348	0.400702	0.668334	0.409612	0.723165	0.00210639	0.162968	0.713088	0.145181	0.608691	0.381767	0.406627	0.312536	0.214043	0.3774
6	genus	sk__Bacteria|p__Proteobacteria|c__Gammaproteobacteria|o__Enterobacteriales|f__Enterobacteriaceae|g__Escherichia	Escherichia	0.0200908	0.00100832	0.239517	0.0481701	0.00705836	0.0221779	0.05749	0.115651	0.060517	0.0731129	0.109479	0.257999	0.0239569	0.00321095	0.00638148	0.0509389	0.00189335	0.0441608	0.0458155	3.13048e-05	0.000684299	0.0280585	0.0294369	0.0037208	0.00127052	9.77485e-05	0.00587599	0.000410038	0.0455482	0.00324366	0.00563242	0.000685007	0.0047979	0.000196175	0.00634249	0.00559449	0.061948	0.00808444	0.0921061	0.000179716	0.000589025	0.00192864	0.000332882	0.000229384	0.0018535	0.000818241
6	genus	sk__Bacteria|p__Firmicutes|c__Negativicutes|o__Selenomonadales|f__Veillonellaceae|g__Megamonas	Megamonas	3.11003e-05	0.000168053	0.000426061	0.000179404	0.000451735	0.507418	0.0395261	0.00113417	0.000212465	7.76971e-05	0	0.000136508	0.412547	0.00566461	0.0010992	0.000539393	0.693096	0.000778956	0.00026824	0.00294265	0.0209738	0.000244252	0.180348	0.000723489	0.0215988	9.77485e-05	0.00625603	0.000956755	0	0	0.000581122	4.4194e-05	7.73854e-05	0	0	0.000645518	0.00466958	0.000238415	0.0272716	0.0342359	0.011486	0.0764419	0.0771177	0.000183507	0.000144429	0.000163648
6	genus	sk__Bacteria|p__Firmicutes|c__Clostridia|o__Clostridiales|f__Ruminococcaceae|g__Faecalibacterium	Faecalibacterium	0.00177272	0.028429	0.000106515	0.00340868	0.0955984	0.0101674	0.0362876	0.00123424	0.0838173	0.000543879	0.0447846	0.00202031	0.000294772	0.0880892	0.0158163	0.0406567	0.00116713	0.0101264	0.0477468	0.0195655	0.02005	0.046408	0.021505	0.023634	0.0385963	0.0739631	0.0209606	0.0774425	0.000194888	0.0449788	0.0307771	0.0292785	0.0428715	0.00719307	0.00975335	0.035442	0.00253781	0.157874	0.0247291	0.0136584	0.0277823	0.00456097	0.0301369	0.0571396	0.157981	0.0348298
6	genus	sk__Bacteria|p__Firmicutes|c__Clostridia|o__Clostridiales|f__Ruminococcaceae|g__Ruminococcus	Ruminococcus	0.088356	0.00795451	7.10101e-05	0.0220069	0.000338801	0.000829366	0.0735164	0.00156782	3.54108e-05	0.000349637	0.00684244	0.000136508	2.67974e-05	0.0146008	0.0572196	0.00451741	0	0	0.00354077	0.138524	0.0103329	0.00519036	0.0257445	0.016468	0.000721104	0.020071	0.000818546	0.00210486	0.000278412	0.00127584	0.249436	0.0110043	0.103258	0.000130783	0.0444257	0.000245912	0.000126891	0.00955828	6.05364e-05	0.00626011	0.0268988	0.000260627	0	0.00768437	0	0.0172649
6	genus		unclassified	0.183523	0.264992	0.0482869	0.117271	0.143623	0.138289	0.0796889	0.020415	0.109101	0.0185696	0.125145	0.13143	0.0508079	0.151521	0.19807	0.0461518	0.0230574	0.00107855	0.196567	0.413004	0.123413	0.25158	0.228418	0.32464	0.139036	0.0907106	0.10112	0.014324	0.134891	0.113766	0.128517	0.17545	0.070137	0.0612719	0.0898097	0.0450018	0.0434727	0.253067	0.0137115	0.181663	0.104814	0.196539	0.175828	0.0573919	0.190405	0.0917794
6	genus	sk__Bacteria|p__Firmicutes|c__Negativicutes|o__Selenomonadales|f__Acidaminococcaceae|g__Phascolarctobacterium	Phascolarctobacterium	0.0430118	0.000896283	0.0183561	5.98015e-05	0.0169683	0.0645062	0.0139227	0.000333578	7.08215e-05	0.00101006	0.0621479	0.00687998	0.0063242	0.0220829	0.0165491	6.74241e-05	0	0	0.0287822	0.0287378	0.058097	0.140567	0.0203426	0.0403087	0.0407939	3.25828e-05	0.0296723	0.0385162	0.000167047	0.109117	0.0441206	0.000198873	0.00809967	0.0878208	0.000112755	0.0624923	0.000279159	0.0276562	0.000151341	0.0293237	0.0148565	0.000156376	0.0108076	4.58768e-05	0.00110729	0.0916976
6	genus	sk__Bacteria|p__Firmicutes|c__Clostridia|o__Clostridiales|f__Ruminococcaceae|g__Subdoligranulum	Subdoligranulum	0.0186602	0.0232193	7.10101e-05	0.0126779	0.000451735	0.0317002	0.0175764	0.00030022	0.00109773	7.76971e-05	0.0324373	0.00117397	0.00010719	0.0391979	0.0138927	6.74241e-05	0.00661376	5.99197e-05	0.0636803	0.0373779	0.0089301	0.0510182	0.0175733	0.0156067	0.0285008	0.0219934	0.0745754	0.0150074	0.000111365	0.0752746	0.007644	0.0607889	0.00647458	0.00255027	0.00219873	0.000461084	0.0013958	0.105813	0.000756704	0.0585874	0.00323963	0.000182439	0.0489559	0.0178461	9.62858e-05	0.0453033
6	genus	sk__Bacteria|p__Bacteroidetes|c__Bacteroidia|o__Bacteroidales|f__Prevotellaceae|g__Prevotella	Prevotella	0.00090191	0.102148	7.10101e-05	0.00125583	0.000479968	0.0071264	0.000553587	0.000400294	7.08215e-05	0.0026417	0.0888746	0.000218412	0.00460916	0.28108	9.16003e-05	0.0011125	0.157459	0.00161783	0.000187768	0.0155585	0.308482	0.065826	0.00591473	0.107834	0.000343383	0.000358411	0.002251	0.000847411	0.000111365	0.0719445	4.47017e-05	0.000154679	0.0134393	0.000457741	0.000591966	0.00030739	0.431555	0.00134379	0.000363218	0.420566	0.000261789	0.00028669	0.000244114	0.255282	0.000577715	0.000245472
6	genus	sk__Bacteria|p__Bacteroidetes|c__Bacteroidia|o__Bacteroidales|f__Porphyromonadaceae|g__Parabacteroides	Parabacteroides	0.00628227	0.0719827	0.0148056	0.00562134	0.00307744	0.00989095	0.0256034	0.000467009	0.0075779	0.0501923	0.0397942	0.0192749	0.0142562	0.0268993	0.032854	0.000101136	5.18726e-05	8.98796e-05	0.0156116	0.0157776	0.0185787	0.00641163	0.0313857	0.0227382	0.0223199	0.0402398	0.0124536	0.0300421	0.00339663	0.00560073	0.0496189	0.0217656	0.0385637	0.0193559	0.0625229	0.0151236	0.000634453	0.0307772	0.0787881	0.00632001	0.0414608	0.073549	0.0159561	0.0313797	0.00652336	0.0814696
6	genus	sk__Bacteria|p__Firmicutes|c__Negativicutes|o__Selenomonadales|f__Veillonellaceae|g__Megasphaera	Megasphaera	0.000155502	2.80089e-05	0	0.000299007	8.47003e-05	0.000307172	2.76794e-05	3.33578e-05	0.000531161	0.0468125	7.71704e-05	0.000136508	0.177399	0	6.10668e-05	0.00670869	0	0	0	0	0.00020529	9.15947e-05	3.41892e-05	0	0.00542545	0	0.000380039	0.000710732	8.35236e-05	0.0680304	0.169375	0.000243067	7.73854e-05	0	0.201691	9.22169e-05	0.0451223	0.000130045	0.000605364	0.000209669	3.27236e-05	2.60627e-05	0.000155345	2.29384e-05	7.22143e-05	0
6	genus	sk__Bacteria|p__Firmicutes|c__Clostridia|o__Clostridiales|f__Lachnospiraceae|g__Lachnoclostridium	Lachnoclostridium	0.171798	0.00294093	0.000532576	0.058426	0.0196222	0.0292121	0.0421833	0.0185136	0.0759561	0.0131308	0.0258006	0.00109206	0.0305759	0.00942082	0.0595096	0.117824	2.59363e-05	0.0378992	0.0195279	0.000876534	0.0205974	0.00228987	0.0912168	0.0106801	0.0230753	0.0202991	0.0128629	0.00631458	0.0170667	0.00996886	0.00149751	0.027555	0.0185983	0.0423083	0.0260747	0.0078077	0.00342605	0.0211539	0.018736	0.00895585	0.0409372	0.0364617	0.0166441	0.0273426	0.00791951	0.0208924
6	genus	sk__Bacteria|p__Actinobacteria|c__Actinobacteria|o__Bifidobacteriales|f__Bifidobacteriaceae|g__Bifidobacterium	Bifidobacterium	0.0342415	0.0867714	0.000177525	0.00983734	0.000169401	0.000122869	0.012262	0.000800587	0.00311615	0.000155394	0.000874598	0.176941	0.00117909	0.00015146	0.00302281	0.0242052	0.000570599	2.99599e-05	2.6824e-05	0.00072001	3.42149e-05	0.0045492	0.000102568	0.0148488	0.000309045	0.0116647	0.000409273	0.00191351	0.00108581	0.00151371	0.00482779	0.000397746	0.013723	6.53915e-05	0.00569415	0.011189	0.000456806	0.0196801	3.02682e-05	0.000299527	0.00265061	0.00771456	0.00363951	0.00408304	0.0187517	0.00586406
6	genus	sk__Bacteria|p__Bacteroidetes|c__Bacteroidia|o__Bacteroidales|f__Rikenellaceae|g__Alistipes	Alistipes	0.0549543	0.0226592	7.10101e-05	0.000478412	0.00468675	0.0271848	0.00689216	0.00667156	0.000212465	0.000194243	0.0141994	0.000109206	0.000669936	0.0107234	0.0347165	3.3712e-05	2.59363e-05	2.99599e-05	0.000348712	0.0597608	0.0133438	0.115684	0.0498137	0.0444774	0.0239338	0.0159656	0.0397287	0.0484938	0.00022273	0.00404377	0.0333251	0.0485471	0.0283231	0.0345267	0.00439746	0.000952908	0.000253781	0.0743639	0.000211877	0.0198886	0.0063811	2.60627e-05	0.00135372	0.0259433	0.00428472	0.0261564
6	genus	sk__Bacteria|p__Firmicutes|c__Clostridia|o__Clostridiales|f__Lachnospiraceae|g__Lachnospira	Lachnospira	3.11003e-05	0.00025208	7.10101e-05	0.000149504	0.0397244	0.000122869	0.0131754	0.0406965	0.0178824	3.88485e-05	0.00113183	0	0.00243857	0.00524052	0.00906843	0.112396	2.59363e-05	2.99599e-05	0.0243294	0.000751315	0.00331885	0.000519036	0.0231803	0.00258389	0.0186114	0.0112737	0.00403426	0.00615057	0.00256139	0.00038924	0.00105049	0.0213457	0.020275	0.00725846	0.000112755	0.000276651	0.00134504	0	0	0.00886599	0.00461403	0.0489458	0.0102084	0.00328019	0.114315	0.00660048
6	genus	sk__Bacteria|p__Firmicutes|c__Bacilli|o__Lactobacillales|f__Streptococcaceae|g__Streptococcus	Streptococcus	0.0174162	8.40266e-05	0.000852121	0.00101662	0.000112934	0.000767931	0.00312777	0.0021349	0.0952904	0.00691504	0.0047074	0.0286939	0.00364445	0.00127226	0.00167934	0.0246435	0.000311236	2.99599e-05	0.000160944	0.0025983	0.0417422	0.0184105	0.00478649	0.0350376	0.0211524	0.000586491	0.0624141	0.00639659	0.000807395	0.0117421	0.0179254	0.0115346	0.0138262	0.00402158	0.01074	0.00716218	0.126459	0.0565694	0.000151341	0.00703888	0.0011126	0.0034924	0.0428308	0.000688152	0.00960451	0.00409121
6	genus	sk__Bacteria|p__Firmicutes|c__Clostridia|o__Clostridiales|f__Lachnospiraceae|g__Roseburia	Roseburia	0	0.000336106	0.000497071	0.00508312	0.000310568	0.000952235	0.00152236	0.000133431	0.00120397	3.88485e-05	0.00113183	5.4603e-05	0.000428759	0.0490731	0.00259534	0.00128106	2.59363e-05	5.99197e-05	0.0103541	0.00109567	0.000718514	0.00134339	0.0120346	0.00523668	0.0279514	0.00146623	0.0105534	0.00103876	0.100368	0.0076983	0.000357614	0.000265164	0.00167668	0.00944908	0.000676533	0.0291713	0.000203025	0.000823616	3.02682e-05	0.00368418	0.00589025	0.0188955	0.00865493	0.00851015	0.0435934	0.0120009
6	genus	sk__Bacteria|p__Proteobacteria|c__Gammaproteobacteria|o__Pasteurellales|f__Pasteurellaceae|g__Haemophilus	Haemophilus	9.3301e-05	8.40266e-05	0	8.97022e-05	0.00129874	0	0.000387511	0	0.199327	0.0118877	0.000205788	0.000136508	0.000133987	0.0182964	3.05334e-05	0.0367798	0.000103745	0.000299599	0	3.13048e-05	0.0187156	0.00039691	0.0541215	0.00155033	0.00491038	6.51657e-05	0.00119859	0.00164015	0	0.00190295	6.70526e-05	0.000287261	7.73854e-05	0	0.000394644	0.00122956	0.0298954	0.000108371	0	0.020877	0.00199614	0.00807944	0.0528173	9.17536e-05	0.00245529	0.000218198
6	genus	sk__Bacteria|p__Firmicutes|c__Clostridia|o__Clostridiales|f__Lachnospiraceae|g__Blautia	Blautia	0.0221434	0.00683416	0.00326647	0.0162062	0.00319038	0.0165566	0.00398583	0.0177797	0.00378895	0.00594383	0.00414148	0.0680081	0.00166144	0.0064522	0.00616775	0.00414658	0.000233427	0.000838876	0.0141899	0.00741923	0.00701406	0.00760236	0.00837635	0.00303176	0.00315912	0.00224822	0.000877013	0.00377235	0.0104404	0.00717931	0.00379965	0.0101646	0.00374029	0.00366193	0.00476392	0.00310464	0.00111664	0.00487667	6.05364e-05	0.00263584	0.00592297	0.0246293	0.0096092	0.00497764	0.0598657	0.0322933
6	genus	sk__Bacteria|p__Firmicutes|c__Negativicutes|o__Selenomonadales|f__Veillonellaceae|g__Dialister	Dialister	0.00093301	0.0323502	0.000248535	0.000358809	2.82334e-05	6.14345e-05	0.060424	0.000800587	0.026381	0.0567189	5.14469e-05	2.73015e-05	5.35949e-05	6.0584e-05	9.16003e-05	0.0259246	0	0	0	6.26096e-05	0.00020529	0.000702226	0.000376081	0.000172259	0.000171692	0.135056	5.84676e-05	0.000492045	0.00250571	4.32489e-05	0.0124941	0.00872832	2.57951e-05	9.80873e-05	0.0254264	0.000983647	0.00507563	4.33482e-05	3.02682e-05	2.99527e-05	0.000327236	0.0391983	0.000199729	0.0841381	0.000240714	0.0104462
6	genus	sk__Bacteria|p__Proteobacteria|c__Deltaproteobacteria|o__Desulfovibrionales|f__Desulfovibrionaceae|g__Bilophila	Bilophila	0.0432606	0.00857071	7.10101e-05	0.00331898	0.00313391	0.00304101	0.0122066	0.000200147	0	0.00427334	0.00607074	0.00455935	0.00286733	0.0053011	0.0106256	0	0	2.99599e-05	0.00013412	0.000876534	0.00188182	0.0039691	0.0131628	0.0134707	0.00285008	0.0295201	0.000760078	0.00809141	2.78412e-05	0.0132125	0.012293	0.000176776	0.00732582	3.26958e-05	0.00428471	0.0101131	2.53781e-05	2.16741e-05	6.05364e-05	0.00266579	0.00379594	0.00734968	0.00155345	0.00057346	0.00144429	0.0239745
6	genus	sk__Bacteria|p__Fusobacteria|c__Fusobacteriia|o__Fusobacteriales|f__Fusobacteriaceae|g__Fusobacterium	Fusobacterium	0	0	0.000177525	2.99007e-05	0.0552811	3.07172e-05	0.0568534	0.000166789	0.00949008	0.000582728	0.0349582	0.000109206	0.0238497	0.0598267	0	0	0	0	2.6824e-05	6.26096e-05	0.00027372	3.05316e-05	0.00635919	0	0.0463224	0	5.84676e-05	0	0.00687677	6.48733e-05	0	6.6291e-05	2.57951e-05	0	0.00349542	0.00439567	2.53781e-05	2.16741e-05	0.000121073	5.99053e-05	0.000130894	5.21254e-05	0.000133153	0	0.000625858	0
6	genus	sk__Bacteria|p__Proteobacteria|c__Betaproteobacteria|o__Burkholderiales|f__Alcaligenaceae|g__Parasutterella	Parasutterella	0.008988	0.00341708	3.55051e-05	0.0232628	0.000197634	0.00500691	0.00285097	0	0.00736544	0.000155394	2.57235e-05	0.000491427	0.000241177	3.0292e-05	0.0926995	3.3712e-05	2.59363e-05	2.99599e-05	0.000295064	0.0123028	0.0258323	0.0222575	0.000307703	0.0036519	0.000309045	9.77485e-05	0.0111088	0.00697064	0.00771201	0.00443301	0.000178807	8.8388e-05	0.00095442	0	2.81889e-05	0.00030739	5.07563e-05	0.0191599	0.0105031	0.000179716	0.0245427	0.021189	0.0107188	0.021975	0.0248658	0.0634683
6	genus	sk__Bacteria|p__Verrucomicrobia|c__Verrucomicrobiae|o__Verrucomicrobiales|f__Verrucomicrobiaceae|g__Akkermansia	Akkermansia	0.000186602	2.80089e-05	0	0.00481402	0	3.07172e-05	0	0	0	0.0414125	0	0	0	0.00433176	0.000488535	0	0	0	0.00160944	0.0143689	0.00013686	0.0275089	0.00670108	0.0388617	6.86766e-05	0.000162914	2.92338e-05	0.0128752	0	0.000345991	0.0164502	2.2097e-05	0.0015735	0.0077489	0	3.0739e-05	0	2.16741e-05	0	0	9.81708e-05	0	0	0	2.40714e-05	0
6	genus	sk__Bacteria|p__Actinobacteria|c__Coriobacteriia|o__Coriobacteriales|f__Coriobacteriaceae|g__Collinsella	Collinsella	0	0.0108394	0.0120007	0.00627915	0.000282334	0.000368607	0.00102414	0.000133431	0	0	0.0013119	0	0.000857518	0.0019084	0.000824402	0.00451741	0.000907771	0	0.0021191	0.00400701	0.00557703	0.00558727	0.00232487	0.00554675	0.00542545	0.00104265	0.000175403	0	2.78412e-05	0.000627108	0.000983438	2.2097e-05	0.00608765	0	0.00403101	0.00267429	0.00296924	0.000780268	0	0.00188702	0.000130894	0.00151164	0.00497104	0.00279849	0.0363238	0.00223653
6	genus	sk__Bacteria|p__Bacteroidetes|c__Bacteroidia|o__Bacteroidales|f__Prevotellaceae|g__Paraprevotella	Paraprevotella	0.0271506	0	3.55051e-05	0.012947	0.0530506	0	0	0.000700514	0.00456799	0.000116546	0.00298392	8.19046e-05	0	0	0.00543495	6.74241e-05	0.000414981	0	0.0119635	0.133953	0.0163547	0.0110219	0.000273514	0.00117136	0.00587185	0.0876478	0.0217792	8.20075e-05	8.35236e-05	0.00019462	4.47017e-05	4.4194e-05	0.0610055	0	2.81889e-05	3.0739e-05	2.53781e-05	0	0	0.00380399	3.27236e-05	7.81881e-05	0	0.00906067	0	5.45494e-05
6	genus	sk__Bacteria|p__Proteobacteria|c__Deltaproteobacteria|o__Desulfovibrionales|f__Desulfovibrionaceae|g__Desulfovibrio	Desulfovibrio	0	0	0	0	0.000197634	0	0	0	0	0	0.0130932	2.73015e-05	0	3.0292e-05	0	3.3712e-05	0	0	0	0	0.000102645	6.10631e-05	0.00540189	0	0	0	0	0.000246023	0.000139206	0.0934175	0.00820277	6.6291e-05	0.000283746	0	0	0	0.000482185	0	0	2.99527e-05	0	0	0	0.00814314	0	0
6	genus	sk__Bacteria|p__Firmicutes|c__Clostridia|o__Clostridiales|f__Lachnospiraceae|g__Fusicatenibacter	Fusicatenibacter	0	0.000896283	0.000390556	2.99007e-05	0.0012705	0.00110582	0.000719663	0	0.000247875	0	0.000643087	0.00294856	0	0.00090876	0.000854936	3.3712e-05	0	0	0.000107296	0.000344353	0	0.0028089	0.000205135	6.89037e-05	0.00041206	0.000423577	0.000555442	0.000246023	0.00122501	0.00092985	0.00134105	0.00139211	0.000464312	0.0136014	0.000732911	0.000952908	0.000126891	0.000997009	3.02682e-05	0.000419337	0.00310874	0.00544711	0.00175318	0.000848721	0.0221217	0.00725507
6	genus	sk__Bacteria|p__Firmicutes|c__Clostridia|o__Clostridiales|f__Ruminococcaceae|g__Flavonifractor	Flavonifractor	0.0150837	0.003165	0.000426061	0.00260136	0.00285158	0.00138228	0.000276794	0.0144773	0.000814448	0.00438988	0.00118328	0.000436824	2.67974e-05	0.000424088	0.00103814	0.000134848	0	0.0222602	2.6824e-05	6.26096e-05	0.000102645	0.000152658	0.000478649	0.00055123	0.000618089	0	0.00134475	0.00811875	0.0187093	0.00038924	0.00051407	0.00835267	0.00165089	0.00212522	0.000704722	0.00596336	5.07563e-05	0.00823616	0.00487318	5.99053e-05	0.000294512	0.0090177	0.000710148	9.17536e-05	0.0025275	0.000600044
6	genus	sk__Bacteria|p__Firmicutes|c__Clostridia|o__Clostridiales|f__Lachnospiraceae|g__Tyzzerella	Tyzzerella	3.11003e-05	0.00226872	0.160447	0.000179404	0.0080183	0.0010751	0.00315545	0.0322903	0.00835694	0.00213667	0.0038328	0.000163809	0.000562746	0.000181752	0.00928216	0.0122712	0.00103745	0.000179759	0.0134925	0.000500877	0.00232662	0.00125179	0.00991487	0.0019293	0.0181306	0.00351895	0.000730845	0.000273358	0.00336878	0.00339504	0.00102814	0.00698265	0.00466892	0.00205983	0.00140944	0.0018136	0.000482185	0.000693571	0.0013318	0.00296531	0.00091626	0.00682843	0.00483789	0.00245441	0.0196664	0.00302749
6	genus	sk__Bacteria|p__Firmicutes|c__Negativicutes|o__Selenomonadales|f__Veillonellaceae|g__Veillonella	Veillonella	0.000186602	0.000672212	0.00014202	8.97022e-05	0.000367035	0.000184303	0.000249114	0.0271866	0.142635	0.0149955	0.000180064	0.000436824	2.67974e-05	0.00296862	0.000427468	0.317062	0.000389045	0.000179759	0	0.000187829	0.11332	0.0183495	0.00372662	0.000310067	0.0163794	0.000293246	0.0967638	0.00371768	0.000194888	0.00259493	0.00026821	0.0134571	0.00397245	0.000457741	0.0258774	0.00387311	0.0103289	0.000910313	3.02682e-05	0.004433	0.000261789	0.00145951	0.0203946	0.000688152	0.0352406	0.000245472
6	genus	sk__Bacteria|p__Proteobacteria|c__Gammaproteobacteria|o__Enterobacteriales|f__Enterobacteriaceae|g__Klebsiella	Klebsiella	0.000746408	0	0.00269838	2.99007e-05	0.000649369	0.000122869	0.0200122	0.0057709	0.0104816	0.000466182	0.0141479	0.000109206	0.00270654	0.000696716	0.0456475	0.0850892	0	0.000389478	5.36481e-05	3.13048e-05	0.0110514	0.00912893	0	6.89037e-05	6.86766e-05	3.25828e-05	0.00754232	0.0043464	0.210424	0.000475737	0.0484567	0.000309358	0.00668094	9.80873e-05	0.00295983	0.00144473	0.0754746	0.0043565	0.000272414	2.99527e-05	0.0346216	0.000703693	0.000221921	0.00188095	4.81429e-05	0
6	genus	sk__Bacteria|p__Firmicutes|c__Clostridia|o__Clostridiales|f__Lachnospiraceae|g__Dorea	Dorea	0.011165	0.00344509	7.10101e-05	0.00442531	0.000847003	0.00199662	0.0025465	3.33578e-05	7.08215e-05	7.76971e-05	0.00776849	0.039478	0.00337648	0.00136314	0.00693109	0	0.000959643	2.99599e-05	0.00429185	0.00291134	0.000786944	0.00433548	0.00642757	0.00351409	0.000995811	0.00120557	0.00084778	2.73358e-05	0.00339663	0.00190295	0.000849333	0.00125953	0.00234736	0.00258297	0.00222692	0.0012603	0.0010405	0.000931987	0	0.000629006	0.00134167	0.000104251	0.00164222	0.00254616	0.00967672	0.0111826
6	genus	sk__Bacteria|p__Firmicutes|c__Clostridia|o__Clostridiales|f__Lachnospiraceae|g__Anaerostipes	Anaerostipes	0.000528706	0.00288491	0.000603586	0.000568114	0.000141167	0.000921517	0.000553587	3.33578e-05	0.00226629	0.000815819	0.000694534	0.0591897	0.000241177	3.0292e-05	0.000183201	0.0105519	0	0	2.6824e-05	0.000156524	0	0.000274784	0.000786352	0.000241163	0.000549413	0.000553908	0	8.20075e-05	0.000779553	0.00038924	0.00116224	0.0096122	0.0010576	0.00474089	0.000902044	0.00676257	0	2.16741e-05	0	0.000419337	0.000490854	0.00565561	0.00798917	0.00176626	0.00154057	0.00316387
6	genus	sk__Bacteria|p__Firmicutes|c__Clostridia|o__Clostridiales|f__Ruminococcaceae|g__Ruminiclostridium	Ruminiclostridium	0.0304472	0.00249279	0.0020948	0.00245186	0.000338801	0.00181232	0.000221435	0.00106745	0.00205382	0.000427334	0.00298392	0.00111936	8.03923e-05	0.0191748	0.00326708	0.000741665	0	2.99599e-05	0.000456009	0.0206925	0.000410579	0.00238146	0.00273514	0.0145042	0.00041206	0.00697273	0.00184173	0.0022142	0.000807395	0.000605484	0.000759929	0.00753508	0.0311605	0.00611411	0.00318534	0.00267429	0.000101513	0.00381464	0.000423754	0.00245612	0.000883537	2.60627e-05	0.00317348	0.000344076	0.0018535	0.00130919
6	genus	sk__Bacteria|p__Bacteroidetes|c__Bacteroidia|o__Bacteroidales|f__Prevotellaceae|g__Alloprevotella	Alloprevotella	0.000124401	0	0	0	0	0	0	0	0	0	2.57235e-05	0	0	0	0	0	0	0	0	0	0	0	0	0	0	0	0	0	0	0	0	0	0	9.80873e-05	8.45666e-05	0	0.113491	0.000130045	0.000151341	8.9858e-05	0.000130894	0	0	0	0	0
6	genus	sk__Bacteria|p__Proteobacteria|c__Betaproteobacteria|o__Burkholderiales|f__Alcaligenaceae|g__Sutterella	Sutterella	0	5.60177e-05	0.00014202	0	0.0372964	0	0.000802702	0.00710521	0.000106232	0.00027194	0.0264437	0.000136508	0.00259935	0.0317157	0	6.74241e-05	0.000103745	2.99599e-05	0	6.26096e-05	0	6.10631e-05	6.83784e-05	0	0.022732	0.00563683	0	0	0	0.000281118	0.00274916	0.0021876	0.000154771	0.000326958	0.0198168	0.0025206	0.0008121	2.16741e-05	6.05364e-05	0.000239621	3.27236e-05	2.60627e-05	0.00696833	0.0224567	4.81429e-05	0.00289112
6	genus	sk__Bacteria|p__Proteobacteria|c__Gammaproteobacteria|o__Enterobacteriales|f__Enterobacteriaceae|g__Morganella	Morganella	0	0	0.00173975	2.99007e-05	0	0	0	0	0.00506374	0.00462298	0.000154341	0.0974664	5.35949e-05	0	0	0	0	0	0	0	0	0	0	0	0	0	0	0	0	0	0	0	0	0	0	0	0	0.000151719	0	0	0	0	0	0	0	0
6	genus	sk__Bacteria|p__Firmicutes|c__Negativicutes|o__Selenomonadales|f__Acidaminococcaceae|g__Acidaminococcus	Acidaminococcus	0.000622007	0	0	0	0	0	0	0.000200147	0	0	0	0	0.00359086	3.0292e-05	0	6.74241e-05	0	0	0	0	0	0	0.000683784	0	0	0	0	5.46717e-05	0	2.16244e-05	0.000491719	2.2097e-05	0.0576521	0	0	0	0.00170033	2.16741e-05	0	0	0	0	0	0.00545934	0	2.72747e-05
6	genus	sk__Bacteria|p__Bacteroidetes|c__Bacteroidia|o__Bacteroidales|f__Porphyromonadaceae|g__Odoribacter	Odoribacter	0.0140884	0	0	0	0.00705836	0.00273384	0.0026849	6.67156e-05	0	3.88485e-05	0.000180064	0	2.67974e-05	0.000393796	0.00125187	3.3712e-05	0	0	0	0.000187829	0.000376364	0.00256465	0.000205135	0.0121271	0.0011675	0.0013359	0.000613909	0.00300694	0	6.48733e-05	0.0025033	0.00143631	0.00288906	0	0.000563777	3.0739e-05	5.07563e-05	0.00227578	0.00184636	0.00044929	0.00474492	0	0.00153126	0.00112398	0	0.00231835
6	genus	sk__Bacteria|p__Firmicutes|c__Clostridia|o__Clostridiales|f__Ruminococcaceae|g__Anaerotruncus	Anaerotruncus	0.00139951	0.000588186	0	0.000119603	0.0010164	0.0226386	0.000138397	0	0	0.000155394	0.0041672	5.4603e-05	0.000348367	0.0018781	0.00729749	0	0	0	0.00026824	0.000845229	6.84299e-05	0.00525143	0.000649595	0.0119203	0.00020603	3.25828e-05	0.000643143	0	0	0.000129747	0.00462663	0.00459618	0.000438517	0.00264836	0.000479211	3.0739e-05	2.53781e-05	0.00448654	0.000242145	0.000359432	0.00045813	0.00273658	0.000110961	0.000504645	0	0.00180013
6	genus	sk__Bacteria|p__Firmicutes|c__Bacilli|o__Lactobacillales|f__Enterococcaceae|g__Enterococcus	Enterococcus	9.3301e-05	0	0	0	0	0	0	0	0	0.000388485	0	0.000573332	2.67974e-05	9.0876e-05	0	0	0	0.0328959	2.6824e-05	0	0	3.05316e-05	0	0	0	0	0	2.73358e-05	5.56824e-05	0	0	0	0	0	0	0	0.00520252	4.33482e-05	0	0	0	0	0	0	0	0
6	genus	sk__Bacteria|p__Proteobacteria|c__Gammaproteobacteria|o__Aeromonadales|f__Succinivibrionaceae|g__Succinivibrio	Succinivibrio	0	0	0	0	0	0	0	0	0	0	0	0	0	0	0	0	0	0	0	0	0	0	0	0	0	0	0	0	0	0	0	0	0	0	0	0	0.00164958	0	0	0	0	0	0	0	0	0
6	genus	sk__Bacteria|p__Synergistetes|c__Synergistia|o__Synergistales|f__Synergistaceae|g__Pyramidobacter	Pyramidobacter	3.11003e-05	0	0	0	0	9.21517e-05	0	3.33578e-05	3.54108e-05	0	0	0	0	0	0	0	0	0	0	0	3.42149e-05	0	0	0	0.000171692	0	0	0	0	0	0.00319617	0	0	0	0.0166032	0	0	0	0	0	0	0	0	2.29384e-05	0	0
6	genus	sk__Bacteria|p__Bacteroidetes|c__Bacteroidia|o__Bacteroidales|f__Porphyromonadaceae|g__Barnesiella	Barnesiella	0.0324687	0.00308097	0	0	8.47003e-05	0	0	3.33578e-05	0	3.88485e-05	0	0	0.000133987	0	0.017404	3.3712e-05	0	2.99599e-05	8.04721e-05	0.000469572	0.00116331	0.0226544	0	0.0184662	0.000824119	0.00465935	0.00116935	0	0	0	2.23509e-05	2.2097e-05	0.00335337	0	2.81889e-05	0	5.07563e-05	0	0.00420728	0.000509195	0.0109297	2.60627e-05	0.000821109	0.0072256	0	0.00684595
6	genus	sk__Bacteria|p__Firmicutes|c__Clostridia|o__Clostridiales|f__Lachnospiraceae|g__Sellimonas	Sellimonas	0	2.80089e-05	0.00102965	0	0.000112934	0	2.76794e-05	0.000633798	0.000495751	0	2.57235e-05	0.025172	0.000589544	0	0	0.00138219	0	0	0	0.000125219	0	3.05316e-05	0	0	0	0	0	0.000300694	0.0004733	0	0.00024586	0.000265164	0	6.53915e-05	0.000112755	0.000153695	0	2.16741e-05	3.02682e-05	0	3.27236e-05	0.00125101	8.87686e-05	0	0.000601786	5.45494e-05
6	genus	sk__Bacteria|p__Firmicutes|c__Clostridia|o__Clostridiales|f__Ruminococcaceae|g__Butyricicoccus	Butyricicoccus	0.00625117	0.000504159	0	0.00152494	0.00090347	0.00199662	0.00343224	0.00817266	0.00856941	3.88485e-05	0.00560772	0	0.000348367	0.000848176	0.00198467	0	2.59363e-05	0.000599197	0.00193133	0.0006574	0.000923803	0.000244252	0.00105987	0.000344519	0.000961472	0.00215047	0.00157862	0.000109343	0.00217161	0.0010596	0.000312912	0.00176776	0.0010576	0.000980873	0.0027907	0.000706996	0.000355294	0.000130045	0	0.000419337	0.00091626	0.00145951	0.00670203	0.000550522	0.00710108	0.0022638
6	genus	sk__Bacteria|p__Firmicutes|c__Clostridia|o__Clostridiales|f__Peptostreptococcaceae|g__Intestinibacter	Intestinibacter	0.00332774	0.00025208	0.00131369	0	0	9.21517e-05	0.000138397	0.000733872	0.000956091	0.000543879	0	0.000600633	2.67974e-05	0	0.000793869	3.3712e-05	0	0.0045539	0	0	0.000102645	0.000610631	0.000273514	0	0	0.000130331	8.77013e-05	8.20075e-05	0.000751712	0.000410864	0.000424666	0.00110485	0.000128976	0.0022887	0.000197322	0	0.0013958	0	9.08045e-05	0.000748817	0	0.000469129	0.000155345	0.000367015	0.000409215	0
6	genus	sk__Bacteria|p__Actinobacteria|c__Actinobacteria|o__Actinomycetales|f__Actinomycetaceae|g__Actinomyces	Actinomyces	0.000777508	0.000140044	0.00120717	0.000568114	2.82334e-05	0.00193519	0.000996457	0.000100073	0.000247875	0.000582728	0.000463023	0.016299	0.0020634	0.000242336	0.000885469	0.000404544	0	0	2.6824e-05	0.00331831	0.000171075	9.15947e-05	0.00225649	0.000137807	6.86766e-05	0.000293246	0.000496974	0.000109343	0.000111365	0.000454113	0.000402316	0.000353552	5.15903e-05	9.80873e-05	0.000140944	0.000276651	7.61344e-05	0.000520179	0.000575095	0.000748817	0.000359959	0.00114676	0.000244114	6.88152e-05	9.62858e-05	0.000136374
6	genus	sk__Bacteria|p__Bacteroidetes|c__Bacteroidia|o__Bacteroidales|f__Porphyromonadaceae|g__Butyricimonas	Butyricimonas	0.0168253	0.00389323	0	0	0.000367035	0.00657349	0.00337688	6.67156e-05	0	0	0.000128617	0	0	0.00539198	3.05334e-05	0	0	0	2.6824e-05	0.00140872	3.42149e-05	0.00317528	0.000341892	0.00220492	0.0052881	0.00182464	0.000935481	0	0	4.32489e-05	0.00442547	0.00178986	0.00221838	0	0	9.22169e-05	2.53781e-05	0.00134379	0	0.00119811	0	0	0	0.000642275	0.000649929	0.00100916
6	genus	sk__Bacteria|p__Firmicutes|c__Clostridia|o__Clostridiales|f__Lachnospiraceae|g__Coprococcus	Coprococcus	0.00416744	0.000952301	0	2.99007e-05	0.000875236	0.00113654	0.00146701	6.67156e-05	0.00106232	0	0.00360129	0.00218412	0.000482354	0.00109051	0.00189307	0	0.000674344	0	0.0126073	0.000281743	0.00369521	0.00201508	0.000547027	0.00144698	0.00192294	0.00136848	0.000584676	2.73358e-05	0	0.00229219	0.000938736	0.00265164	0.00257951	0.000130783	0.000225511	0.00169064	0.000634453	0.000281763	0	0.0022764	0.000654472	5.21254e-05	0.00683518	0.00162863	0	0.00308204
6	genus	sk__Bacteria|p__Firmicutes|c__Bacilli|o__Lactobacillales|f__Lactobacillaceae|g__Lactobacillus	Lactobacillus	3.11003e-05	0.000560177	3.55051e-05	0.000328908	0	0	8.30381e-05	3.33578e-05	0	0.000971213	0	0.000382221	0	0	0	0	0	0	0	3.13048e-05	0.00670613	0.000335847	0.0416766	0.000103356	0.00703935	0	0.00532055	2.73358e-05	2.78412e-05	4.32489e-05	0.000335263	0.000243067	0.00851239	0	5.63777e-05	0	0.000380672	4.33482e-05	6.05364e-05	0.000509195	0	5.21254e-05	0.00486008	0.000160569	0	8.18241e-05
6	genus	sk__Bacteria|p__Firmicutes|c__Clostridia|o__Clostridiales|f__Lachnospiraceae|g__Moryella	Moryella	0	0	0	0	0	0.00344033	2.76794e-05	0	0	0	0	0	0	9.0876e-05	0.000702269	3.3712e-05	0	0	8.04721e-05	0	0.00020529	3.05316e-05	0	6.89037e-05	0	0.000879737	0	0	0	2.16244e-05	2.23509e-05	0	0.000283746	9.80873e-05	0	0	0.000101513	0.000281763	0	0	0.000261789	2.60627e-05	0	0.000114692	0	0.000163648
6	genus	sk__Bacteria|p__Firmicutes|c__Negativicutes|o__Selenomonadales|f__Veillonellaceae|g__Allisonella	Allisonella	0	0	0	0	2.82334e-05	0	0	0	3.54108e-05	0	0	0	0.00125948	0.000969344	0	0	0.000414981	0	0	0	0	0	0.00338473	0	0.000892796	0	2.92338e-05	2.73358e-05	0	0.010596	0.000134105	0	0	0	0.00222692	0	0.00040605	0.00329446	0	0.00089858	0	0	0	0	0	0
6	genus	sk__Bacteria|p__Firmicutes|c__Bacilli|o__Lactobacillales|f__Carnobacteriaceae|g__Granulicatella	Granulicatella	0.000404304	0	0.00028404	5.98015e-05	5.64669e-05	0.000399324	5.53587e-05	0.000133431	0.00201841	0	0	0.00128317	0.000401962	3.0292e-05	6.10668e-05	0.000539393	0	0	0	0.000281743	0.00277141	0.000702226	0.00041027	0.00103356	0	6.51657e-05	0.000613909	0.000300694	2.78412e-05	0.000540611	0.000178807	2.2097e-05	2.57951e-05	3.26958e-05	0	0	0.00230941	0.000151719	0	0.000599053	3.27236e-05	0.000338815	0.000244114	6.88152e-05	2.40714e-05	0.000109099
6	genus	sk__Bacteria|p__Proteobacteria|c__Gammaproteobacteria|o__Enterobacteriales|f__Enterobacteriaceae|g__Citrobacter	Citrobacter	0.000124401	0	0.00855672	2.99007e-05	0.000423502	6.14345e-05	0.000193756	0.000400294	0	0	0.000180064	0	5.35949e-05	3.0292e-05	0.00439681	0	0	0	0	3.13048e-05	0.00981969	3.05316e-05	0	0	0	0	0.00175403	0.000765404	2.78412e-05	2.16244e-05	0.00612414	0	2.57951e-05	0	0	3.0739e-05	0.000177647	0.00578699	0.000847509	0	6.54472e-05	0	0	0	0	0
6	genus	sk__Bacteria|p__Firmicutes|c__Erysipelotrichia|o__Erysipelotrichales|f__Erysipelotrichaceae|g__Erysipelatoclostridium	Erysipelatoclostridium	0.00093301	0.000644204	0.00166874	0	0	0.000153586	5.53587e-05	0.000833945	0.000177054	0.0014374	0	0.000382221	0	9.0876e-05	0.000274801	0.00128106	0	0	0	0	0	0	0.000102568	0	6.86766e-05	0	0	2.73358e-05	2.78412e-05	0	0.00051407	0.000861783	0	0	0	0.000276651	0	0.000346786	3.02682e-05	0.000119811	0	0.0021632	4.43843e-05	0	0.000144429	0
6	genus	sk__Bacteria|p__Proteobacteria|c__Gammaproteobacteria|o__Xanthomonadales|f__Xanthomonadaceae|g__Stenotrophomonas	Stenotrophomonas	0.000559806	0.000168053	0.00269838	0.000209305	2.82334e-05	0.000184303	0.000193756	0	0.000141643	0.000155394	7.71704e-05	0.00155619	0.000911113	9.0876e-05	0.000519068	0.000640529	2.59363e-05	8.98796e-05	8.04721e-05	0.00150263	3.42149e-05	6.10631e-05	0.000376081	3.44519e-05	6.86766e-05	3.25828e-05	0	0	0.000250571	0.000345991	0.000134105	8.8388e-05	0	3.26958e-05	0	0.000122956	0.000126891	0.000216741	3.02682e-05	8.9858e-05	0	0.000234564	6.65764e-05	2.29384e-05	0.000144429	8.18241e-05
6	genus	sk__Bacteria|p__Firmicutes|c__Clostridia|o__Clostridiales|f__Ruminococcaceae|g__Intestinimonas	Intestinimonas	0.000684207	0	0	0.000179404	0.000197634	0.00033789	0	0	0	0	0	0	0	0	0.000213734	0	0	0	0	3.13048e-05	3.42149e-05	0	3.41892e-05	0.00158479	3.43383e-05	0	2.92338e-05	0	0	0.000151371	0	0	0	0	0	0	0	0	0	5.99053e-05	0	0	0	0	0	5.45494e-05
6	genus	sk__Bacteria|p__Actinobacteria|c__Actinobacteria|o__Micrococcales|f__Micrococcaceae|g__Rothia	Rothia	9.3301e-05	0	0	5.98015e-05	8.47003e-05	0.000276455	5.53587e-05	0.000633798	0.000956091	0	0.000154341	8.19046e-05	2.67974e-05	0.00015146	0.000122134	0.000134848	0.000311236	0	0	0	0.00020529	0.000457973	0.000239324	0	0.000309045	0	0.000116935	0	0.000111365	0.000713606	6.70526e-05	0.000685007	0.000257951	0	5.63777e-05	0	0.00218252	0	3.02682e-05	0.000629006	0	2.60627e-05	0.000110961	0	0	8.18241e-05
6	genus	sk__Bacteria|p__Firmicutes|c__Erysipelotrichia|o__Erysipelotrichales|f__Erysipelotrichaceae|g__Holdemanella	Holdemanella	0	0	0	0	0	0	0	0	3.54108e-05	0	0	0	0.00184902	0	0	0	0.00049279	0	0.00187768	0.00322439	0.00294248	0	0	0	6.86766e-05	3.25828e-05	0.00175403	0	0	0	0	0	0	0	0	0.000399607	0.00068521	0	0	0	0	0	0	0.00146806	2.40714e-05	0
6	genus	sk__Bacteria|p__Actinobacteria|c__Coriobacteriia|o__Coriobacteriales|f__Coriobacteriaceae|g__Eggerthella	Eggerthella	0.00167942	0.000196062	0	0.000269107	8.47003e-05	3.07172e-05	0.000581267	0.000567083	3.54108e-05	0.000233091	0	0.0017473	2.67974e-05	3.0292e-05	3.05334e-05	0.000134848	0	0	0	0.000375657	0	0.000519036	3.41892e-05	0.000103356	3.43383e-05	0	0	0.000164015	8.35236e-05	0	4.47017e-05	0.000861783	0.000232156	0.000163479	0.0002537	3.0739e-05	0	0.000216741	0	2.99527e-05	6.54472e-05	5.21254e-05	0.000110961	2.29384e-05	0.000144429	2.72747e-05
6	genus	sk__Bacteria|p__Firmicutes|c__Erysipelotrichia|o__Erysipelotrichales|f__Erysipelotrichaceae|g__Catenibacterium	Catenibacterium	0	0	0	0	0	0	0	0	0	3.88485e-05	2.57235e-05	0	0	0	0	0	0	0	0	0	0	0	0	0.0073727	0	0	0	0	0	0	0	0	0	0	0	0	0.000938991	0	0	0	0	0	0	0	0	0
6	genus	sk__Bacteria|p__Actinobacteria|c__Actinobacteria|o__Bifidobacteriales|f__Bifidobacteriaceae|g__Gardnerella	Gardnerella	0	0	0	0	2.82334e-05	0	0	0	0	0.00027194	0	2.73015e-05	0.00889675	3.0292e-05	0	6.74241e-05	0	0	0	0	0	0	0	0	0	0	0	0	0	0	2.23509e-05	0	0	0	0	0	0	0	0	5.99053e-05	0	0	0	0	0	0
6	genus	sk__Bacteria|p__Bacteroidetes|c__Bacteroidia|o__Bacteroidales|f__Porphyromonadaceae|g__Coprobacter	Coprobacter	0	0	0	0.00113623	0	0	0	0	0	0	0	0	0	0	0.0014656	0	0	0	2.6824e-05	0	3.42149e-05	0.0022288	0	0.00468545	0	0.00221563	0	0	0	0	0	0	0.000490108	0	0	0	0	0	0	0	0	0	0	0.0040601	0	0
6	genus	sk__Bacteria|p__Firmicutes|c__Erysipelotrichia|o__Erysipelotrichales|f__Erysipelotrichaceae|g__Turicibacter	Turicibacter	0.000590906	0	3.55051e-05	0	2.82334e-05	0	5.53587e-05	0.000166789	0	0	0.000102894	0	0	0	0.000244267	0	0	0	0	0	0	0	0	0	0	9.77485e-05	0	0	0.00384208	0	0.000134105	0	0	0	0	0	0	0	0	0.000179716	0	2.60627e-05	0	0	2.40714e-05	0.000763692
6	genus	sk__Bacteria|p__Firmicutes|c__Clostridia|o__Clostridiales|g__Parvimonas	Parvimonas	0.000124401	0	0	0	2.82334e-05	3.07172e-05	2.76794e-05	0	0	0	0	5.4603e-05	0.000830721	0	0	0	0	0	0	0	0	0	0	0	0	0	0	2.73358e-05	2.78412e-05	2.16244e-05	0.00366554	0	0	0	0	0	0	0	0	2.99527e-05	3.27236e-05	0	0	0	0	0
6	genus	sk__Bacteria|p__Actinobacteria|c__Coriobacteriia|o__Coriobacteriales|f__Coriobacteriaceae|g__Senegalimassilia	Senegalimassilia	0	0	0	0	0	0.00423898	0	0	0	0	0.000154341	0	2.67974e-05	0	0	0	0	0	8.04721e-05	0.00413223	0	0	0	0	0.000171692	0	0	0	0	0	0	0	0.000154771	0	0	0	0.000101513	0	0	0.000149763	0	2.60627e-05	0	0.00188095	0	0
6	genus	sk__Bacteria|p__Firmicutes|c__Bacilli|o__Lactobacillales|f__Aerococcaceae|g__Abiotrophia	Abiotrophia	0	0	0.000745606	0	0	0	2.76794e-05	0	0	0	0	0.00101016	0	0	0	0	0	0	0	0	0.000102645	0	0.000649595	0	0	0	5.84676e-05	0	0	0	0	0	0	0	0	0	5.07563e-05	0.000498504	6.05364e-05	0	0	0	0	2.29384e-05	0	2.72747e-05
6	genus	sk__Bacteria|p__Firmicutes|c__Clostridia|o__Clostridiales|f__Ruminococcaceae|g__Fastidiosipila	Fastidiosipila	0	0	0	0	0	0	0	0	0	0	0	0	0.00401962	0	0	0	0	0	0	0	0	0	0	0	0	0	0	0	0	0	0	0	0	0	0	0	0	0	0	8.9858e-05	0	0	0	0	0	0
6	genus	sk__Bacteria|p__Actinobacteria|c__Coriobacteriia|o__Coriobacteriales|f__Coriobacteriaceae|g__Slackia	Slackia	0	0	0	0	0	0	0	0	0	0	0	0	0	9.0876e-05	0	0	0	0	0	0.00103306	0	0	0	0	0	0	0	0	0	0	0	0	0.000593288	0	0	0	0.000152269	0	0	0	0	0	0	0	0	0
6	genus	sk__Bacteria|p__Proteobacteria|c__Gammaproteobacteria|o__Pseudomonadales|f__Pseudomonadaceae|g__Pseudomonas	Pseudomonas	0.00093301	0.000196062	0.00131369	0.000209305	8.47003e-05	0.00055291	0.000138397	0	0.000141643	7.76971e-05	0.000128617	0.00163809	0.000991505	0.000121168	0.000732802	0.000707953	0.000155618	0	0.000187768	0.00291134	0	0.000183189	0.00041027	3.44519e-05	0	0.000130331	5.84676e-05	0	0.000306253	0.000172995	0.000156456	6.6291e-05	5.15903e-05	6.53915e-05	5.63777e-05	0.000184434	0.000126891	0.000281763	3.02682e-05	2.99527e-05	3.27236e-05	0.000182439	2.21921e-05	0	4.81429e-05	5.45494e-05
6	genus	sk__Bacteria|p__Actinobacteria|c__Coriobacteriia|o__Coriobacteriales|f__Coriobacteriaceae|g__Atopobium	Atopobium	9.3301e-05	0	3.55051e-05	5.98015e-05	0	3.07172e-05	0.000304473	3.33578e-05	3.54108e-05	0.000310788	0	0.000245714	0.00109869	3.0292e-05	0	6.74241e-05	2.59363e-05	0	2.6824e-05	0.000813924	3.42149e-05	0.000488505	0.000307703	0	6.86766e-05	0	0.000175403	0	0	0.000129747	0.000111754	4.4194e-05	0.000103181	0	2.81889e-05	3.0739e-05	0	4.33482e-05	0	0.000209669	3.27236e-05	2.60627e-05	0.000133153	0	0	0.000109099
6	genus	sk__Bacteria|p__Proteobacteria|c__Gammaproteobacteria|o__Enterobacteriales|f__Enterobacteriaceae|g__Raoultella	Raoultella	3.11003e-05	0	3.55051e-05	0	0	0	0.000359832	3.33578e-05	0.000106232	7.76971e-05	0.000128617	2.73015e-05	0	0	0.00225947	0.000269696	0	0	2.6824e-05	0	0.00804051	0.000152658	0	0	0	0	2.92338e-05	0.00284293	0.00128069	2.16244e-05	0.000223509	0	2.57951e-05	0	0	0	0.000837478	0.00149551	0	0	0.000196342	2.60627e-05	4.43843e-05	2.29384e-05	0	0
6	genus	sk__Bacteria|p__Firmicutes|c__Clostridia|o__Clostridiales|f__Peptostreptococcaceae|g__Peptoclostridium	Peptoclostridium	0	0	0	0	0	0	0	0	0	0	0	0	0	0	0	0	0	0	0	0	0	0	0	0	0	0	0	0	0	0	0	0	0	0	0	0	0	0	0	0	0	0	0	0	0	0
6	genus	sk__Bacteria|p__Firmicutes|c__Erysipelotrichia|o__Erysipelotrichales|f__Erysipelotrichaceae|g__Faecalitalea	Faecalitalea	0	0	0	0	0	0	5.53587e-05	0	0	0	2.57235e-05	0	0	0	0	0	0	0	0	0	0	0	0	0	0.000103015	0	0	0	0	0	0	0.000243067	0	0.00258297	5.63777e-05	0	0	0	0	0	0	0.00122495	0	0	0	0
6	genus	sk__Bacteria|p__Firmicutes|c__Clostridia|o__Clostridiales|f__Peptococcaceae|g__Peptococcus	Peptococcus	0	0	0	0	0	0	0	0	0	0	0	0	0	0	0	0	0	0	5.36481e-05	0	0	0.000244252	0	0.000964652	0	0	0	0	0	0	2.23509e-05	0	0	0	0	0	0	0	0	0	0	0	0	0	0	0
6	genus	sk__Bacteria|p__Proteobacteria|c__Gammaproteobacteria|o__Enterobacteriales|f__Enterobacteriaceae|g__Proteus	Proteus	3.11003e-05	0	0.000887626	0	0.000112934	0	0	6.67156e-05	3.54108e-05	0	0	0	0	0	0	0	0	0	0	0	0	0	0	0	0	0	0	0	0	0	0	0	0	0	0	0	0.00393361	0	3.02682e-05	0	0	0	0	0	0	0
6	genus	sk__Bacteria|p__Firmicutes|c__Bacilli|o__Bacillales|g__Gemella	Gemella	3.11003e-05	2.80089e-05	0.000248535	0.000209305	0	9.21517e-05	0.00041519	0	0.000531161	0	0	0.000737141	2.67974e-05	0	0	3.3712e-05	7.78089e-05	0	5.36481e-05	0	0.000410579	0.000213721	0.000205135	3.44519e-05	0	0	0	2.73358e-05	2.78412e-05	0.000518986	0.00026821	4.4194e-05	0	0	2.81889e-05	0	0.000482185	0.000151719	0	8.9858e-05	0	0.000156376	0.000110961	0	0	0.000300022
6	genus	sk__Bacteria|p__Proteobacteria|c__Betaproteobacteria|o__Burkholderiales|f__Oxalobacteraceae|g__Oxalobacter	Oxalobacter	0	0	0	0	0	0	0	0	0	0	0	0	0	0	0	0	0	0	0	3.13048e-05	0	3.05316e-05	0.000273514	0.000344519	0	0.000195497	0	0	0	4.32489e-05	0	0.000397746	0	0	0	0	0	0	0	0	0	0	0.000133153	0	0	0.00136374
6	genus	sk__Bacteria|p__Firmicutes|c__Erysipelotrichia|o__Erysipelotrichales|f__Erysipelotrichaceae|g__Holdemania	Holdemania	0.000186602	0	0	0	0	0.000675779	5.53587e-05	3.33578e-05	0	0	0.000205788	0	0	3.0292e-05	0.000366401	0	0	0	0	0.000156524	0	0	3.41892e-05	0.000103356	0	9.77485e-05	2.92338e-05	5.46717e-05	0	0.000151371	0	0.00044194	0	0.000326958	0.000338266	0	2.53781e-05	0.00158221	0	0	0	0.00208502	2.21921e-05	0	7.22143e-05	2.72747e-05
6	genus	sk__Bacteria|p__Firmicutes|c__Clostridia|o__Clostridiales|f__Ruminococcaceae|g__Caproiciproducens	Caproiciproducens	3.11003e-05	5.60177e-05	0	0	0	6.14345e-05	2.76794e-05	0	0	0	2.57235e-05	0	0	0	0	0	0	0	0	6.26096e-05	0	0	0	0	0	0	0	8.20075e-05	0	0	8.94035e-05	0	2.57951e-05	9.80873e-05	0	0	0	0.000108371	0	0	0	0	0	0	0	0
6	genus	sk__Bacteria|p__Bacteroidetes|c__Bacteroidia|o__Bacteroidales|f__Porphyromonadaceae|g__Porphyromonas	Porphyromonas	0.000186602	0	0	0	0	0	0	0	0	0.00563304	0	0	0	0	0	0	0	0	0	0	0	0	0	0.000103356	0	0	2.92338e-05	0	0	0	0.000156456	0	0	0	0	0	0	0	0	0	0	0.000130314	0	0	0	0
6	genus	sk__Bacteria|p__Firmicutes|c__Clostridia|o__Clostridiales|f__Peptostreptococcaceae|g__Paraclostridium	Paraclostridium	0	0	0	0	0	0	2.76794e-05	0	0	0	0	0	0	0	0	0	0	0	0	0	0	0	0	0	0	0	0	0	0	0	0	0	0	0	0	0	0.00723277	6.50223e-05	0	0	0	0	0	0	2.40714e-05	0
6	genus	sk__Bacteria|p__Firmicutes|c__Clostridia|o__Clostridiales|g__Mogibacterium	Mogibacterium	0	0	0	0	0	3.07172e-05	0	0	3.54108e-05	3.88485e-05	0	0.000191111	8.03923e-05	0	6.10668e-05	0	5.18726e-05	0	0	6.26096e-05	0	0	0.000102568	3.44519e-05	0	0	5.84676e-05	0	0	2.16244e-05	6.70526e-05	0	0	0	2.81889e-05	0	0	0	0	5.99053e-05	0	2.60627e-05	2.21921e-05	0	0	2.72747e-05
6	genus	sk__Bacteria|p__Firmicutes|c__Clostridia|o__Clostridiales|f__Ruminococcaceae|g__Hydrogenoanaerobacterium	Hydrogenoanaerobacterium	0	0	0	0	0	0	0	0	0	0	2.57235e-05	0	0	6.0584e-05	0	0	0	0	0	0	0	0.000244252	0	0.000654586	0	0	0	0	0	0	0.000312912	0	0	0	0	0	0	0	0	0	0	0	0	0	0	0
6	genus	sk__Bacteria|p__Proteobacteria|c__Gammaproteobacteria|o__Pasteurellales|f__Pasteurellaceae|g__Aggregatibacter	Aggregatibacter	9.3301e-05	0	0	0	8.47003e-05	0	2.76794e-05	3.33578e-05	0	0	0	0	0	0	0	0	0	2.99599e-05	0	0	0.00027372	0	0.000205135	0	0	0	2.92338e-05	0	0	0	0	0	0	0	0	3.0739e-05	0.000507563	0	0	5.99053e-05	0	0	0.000110961	0	0	0
6	genus	sk__Bacteria|p__Proteobacteria|c__Betaproteobacteria|o__Burkholderiales|f__Comamonadaceae|g__Comamonas	Comamonas	0	0	0	0	0	0	5.53587e-05	0	0	0	0	0	0	0	0	0	0	0	0.000107296	0	0	0	0	0	0	0	0	0	0	0	0	0	0.000128976	0	0	0	0	0	0	0.000389385	0	0	0	0	0	0
6	genus	sk__Bacteria|p__Actinobacteria|c__Coriobacteriia|o__Coriobacteriales|f__Coriobacteriaceae|g__Adlercreutzia	Adlercreutzia	0	0.000224071	0	0	0	0	0	0	0	0	0	0	0	6.0584e-05	9.16003e-05	3.3712e-05	0	0	0	3.13048e-05	0	0.000244252	6.83784e-05	0	0	6.51657e-05	5.84676e-05	0	0	0.000259493	0.000201158	0.000375649	0	0	0	0.000491823	0	0	0	2.99527e-05	0.000130894	0	0	4.58768e-05	0	0.000136374
6	genus	sk__Bacteria|p__Saccharibacteria|g__Candidatus_Saccharimonas	Candidatus_Saccharimonas	0	0	0	0	0	6.14345e-05	0	0	0	0	0	2.73015e-05	5.35949e-05	0	0	0	0	0	0	0	0	0	0	0	0	0	2.92338e-05	0	0	0	0	0	0	0	0	0	0	0	0	0	0	0	0	0	0	0
6	genus	sk__Bacteria|p__Proteobacteria|c__Gammaproteobacteria|o__Aeromonadales|f__Succinivibrionaceae|g__Anaerobiospirillum	Anaerobiospirillum	0	0	0	0	0	0	0	0	0	0	0	0	0	0.00236278	0	0	0	0	0	0	0	0	0	0	0	0	0	0	0	0	0	0	0	0	0	0	0	0	0	0	0	0	0	0	0	0
6	genus	sk__Bacteria|p__Firmicutes|c__Clostridia|o__Clostridiales|f__Ruminococcaceae|g__Acetanaerobacterium	Acetanaerobacterium	0	0	0	0	0	0	0	0	0	0	0	0	0	0	0	0	0	0	0	0	0	0	0	3.44519e-05	0	3.25828e-05	0	0	0	0	0	0	0	0	0	0	0	0	0	0	0	0	0	0	0	0
6	genus	sk__Bacteria|p__Actinobacteria|c__Coriobacteriia|o__Coriobacteriales|f__Coriobacteriaceae|g__Enterorhabdus	Enterorhabdus	0	0	0	0	0	0	0	0	0	0	0	0	0	0	0.000152667	0	0	0	0	0	0	0.000122126	0	0	0	3.25828e-05	0	0	0	0	0	0	0	0	0	0	0	2.16741e-05	0	0	0	0	0	0	0	0
6	genus	sk__Bacteria|p__Proteobacteria|c__Betaproteobacteria|o__Burkholderiales|f__Burkholderiaceae|g__Ralstonia	Ralstonia	0	0	0	0	0	0	0	0	0	0	0	0	8.03923e-05	3.0292e-05	6.10668e-05	0	0	0	0	6.26096e-05	0	0	3.41892e-05	0	0	3.25828e-05	0	0	0	0	0	0	0	0	0	0	0	2.16741e-05	0	0	0	0	0	0	0	2.72747e-05
6	genus	sk__Bacteria|p__Fusobacteria|c__Fusobacteriia|o__Fusobacteriales|f__Leptotrichiaceae|g__Leptotrichia	Leptotrichia	0	0	0	0	0	0	0	0	0	0	0	0	0	3.0292e-05	0	0	0	0	0	0	0	0	0	0	0	0	0	0	0	0	0	0	0	0	0	0	7.61344e-05	0	0	0	0	0	0	0	0	0
6	genus	sk__Bacteria|p__Actinobacteria|c__Coriobacteriia|o__Coriobacteriales|f__Coriobacteriaceae|g__Gordonibacter	Gordonibacter	0.000311003	5.60177e-05	0	0	0	0	0	0	3.54108e-05	0	0	0	0	3.0292e-05	3.05334e-05	0	0	0	0	0.000156524	0	0.000122126	0	0	6.86766e-05	0	0	0	0	0	0.000201158	0	0	0	8.45666e-05	0	0	0	0	0	0	0	0.000155345	2.29384e-05	0	2.72747e-05
6	genus	sk__Bacteria|p__Firmicutes|c__Clostridia|o__Clostridiales|f__Ruminococcaceae|g__Candidatus_Soleaferrea	Candidatus_Soleaferrea	0.000279903	0	0.000816616	0	0	3.07172e-05	0.000193756	0	0	0	0	0	0	3.0292e-05	0	0	0	0	0	0.000187829	0	0	0	3.44519e-05	6.86766e-05	0	0	0	0	2.16244e-05	0	0	0	0	5.63777e-05	0	0	0	0	0	0	0	2.21921e-05	0	0	0
6	genus	sk__Bacteria|p__Proteobacteria|c__Gammaproteobacteria|o__Xanthomonadales|f__Xanthomonadaceae|g__Thermomonas	Thermomonas	0	0	0	0	0	0	0	0	0	0	0	0	0	0	0	0	0	0	0	0	0	0	0	0	0	0	0	0	5.56824e-05	0	0	0	0	0	0	0	0	0	0	0	0	0	0	0	0	0
6	genus	sk__Bacteria|p__Firmicutes|c__Clostridia|o__Clostridiales|f__Lachnospiraceae|g__Hungatella	Hungatella	0	0	0.000603586	2.99007e-05	0.000592902	0.000215021	5.53587e-05	0.00703849	0.00138102	0.00396255	2.57235e-05	0	5.35949e-05	3.0292e-05	0	0	0	0.0143508	5.36481e-05	0	0.00013686	0.00103807	0.000102568	6.89037e-05	6.86766e-05	0.000325828	0.000409273	0.000191351	0	0.000129747	8.94035e-05	0.00207712	0.000128976	0.00160209	0.000225511	6.14779e-05	0	0	0.00311762	0	0.000261789	0.00297115	6.65764e-05	2.29384e-05	0.000601786	0
6	genus	sk__Bacteria|p__Firmicutes|c__Clostridia|o__Clostridiales|f__Lachnospiraceae|g__Lactonifactor	Lactonifactor	0.00090191	0	0	0	8.47003e-05	6.14345e-05	0	0	0	0	2.57235e-05	0	0	0	0	0	0	0	0	0	0	0	0	0	0.000103015	0	0	0	0	2.16244e-05	0	0	0	6.53915e-05	5.63777e-05	0	0	0.000801942	0	0	0	0	0	0	0	0
6	genus	sk__Bacteria|p__Firmicutes|c__Clostridia|o__Clostridiales|f__Ruminococcaceae|g__Oscillospira	Oscillospira	0	0	0	0	0	0	0	0	0	0	7.71704e-05	0	0	0.000272628	0	0	0	0	0	0.000156524	0	0	3.41892e-05	0.000103356	0	6.51657e-05	5.84676e-05	0	0	0	8.94035e-05	0	0.000103181	0	0	0	0	4.33482e-05	0	5.99053e-05	0	0.000104251	0	0	0	0
6	genus	sk__Bacteria|p__Firmicutes|c__Clostridia|o__Clostridiales|f__Lachnospiraceae|g__Shuttleworthia	Shuttleworthia	0	0	0	0	5.64669e-05	0	2.76794e-05	0.000133431	0	0	2.57235e-05	0	0.000696733	0	3.05334e-05	0	0	0	0	0	0	0	0	0	0	0	5.84676e-05	0	0	0	0	4.4194e-05	0.000128976	3.26958e-05	0	0	0	0	3.02682e-05	0	0	0.00028669	0	0	0	0
6	genus	sk__Bacteria|p__Firmicutes|c__Clostridia|o__Clostridiales|f__Ruminococcaceae|g__Papillibacter	Papillibacter	0	0	0	0	0	0	0	0	0	0	7.71704e-05	0	0	0	0.000183201	0	0	0	0	0	0	0	0	0	0	0	0	0	0	0	0	0.000132582	0	0	0	0	0	2.16741e-05	0	0	0	0	0	0	0	0
6	genus	sk__Bacteria|p__Synergistetes|c__Synergistia|o__Synergistales|f__Synergistaceae|g__Cloacibacillus	Cloacibacillus	0	0	0	0	0	0	0	0	0	0	0	0	0	0	0	0	0	0	0	0	0	0	0.000102568	0	0	0	0	0	0	0	0.000826982	0	0	0	0	0	0	0	0	0	0	0	0	0	0	0
6	genus	sk__Bacteria|p__Firmicutes|c__Clostridia|o__Clostridiales|f__Christensenellaceae|g__Christensenella	Christensenella	0	0	0	0	0.000282334	9.21517e-05	0	6.67156e-05	0	0	0	0	0	0	3.05334e-05	0	0	0	0	0.000594791	0	3.05316e-05	0.000102568	6.89037e-05	0	0	0	0	0	0	2.23509e-05	0	2.57951e-05	0	2.81889e-05	0	0	0	0	0	0	0	0	0	0	0
6	genus	sk__Bacteria|p__Firmicutes|c__Clostridia|o__Clostridiales|g__Ezakiella	Ezakiella	9.3301e-05	2.80089e-05	0	0	0	0	0	0	0	0	0	0	0	0	0	0	0	0	0	0	0	0	0	0	0	0	0	0	0	0	0	0	0	0	0	0	0	0	0	0	0	2.60627e-05	0	0	0	0
6	genus	sk__Bacteria|p__Firmicutes|c__Clostridia|o__Clostridiales|f__Lachnospiraceae|g__Oribacterium	Oribacterium	0	0	3.55051e-05	0	5.64669e-05	9.21517e-05	0	0	0.000106232	0	0	2.73015e-05	0	0	0	3.3712e-05	0	0	0	0	0.000102645	0	3.41892e-05	3.44519e-05	0	0	0	0	0	0	0	0	0	0	2.81889e-05	0	0.000253781	0	0	5.99053e-05	0	7.81881e-05	2.21921e-05	0	0	5.45494e-05
6	genus	sk__Bacteria|p__Proteobacteria|c__Gammaproteobacteria|o__Aeromonadales|f__Succinivibrionaceae|g__Succinatimonas	Succinatimonas	0	0	0	0	0	0	0	0	0	0	0	0	0	0	0	0	0	0	0	0	0	0	0	0	0	0	0.000380039	0	0	0	0	0	0	0	0	9.22169e-05	0	0	0	0	0	0	0	0	0	0
6	genus	sk__Bacteria|p__Firmicutes|c__Clostridia|o__Clostridiales|f__Ruminococcaceae|g__Oscillibacter	Oscillibacter	0	0	0	0	0	0	0	0	0	0	0.000231511	0	0	0	0	0	0	0	0	0	0	0	0	0.000275615	0	0	0	0	0	0	0	0	0	0	0	0	0	0	0	0	0	0	0	0	0	0
6	genus	sk__Bacteria|p__Firmicutes|c__Clostridia|o__Clostridiales|f__Peptostreptococcaceae|g__Peptostreptococcus	Peptostreptococcus	0	5.60177e-05	0	0	0	0	2.76794e-05	0	0	0.000388485	2.57235e-05	2.73015e-05	0	0	0	0	0	0	0	3.13048e-05	0	0	0	0	0	0	0	2.73358e-05	0	0	0.000134105	0	0	0	0	0	2.53781e-05	0	0	0	3.27236e-05	0	0	0	0	0
6	genus	sk__Bacteria|p__Proteobacteria|c__Betaproteobacteria|o__Neisseriales|f__Neisseriaceae|g__Eikenella	Eikenella	0	0	0	0	0	0	0	0	0.00102691	0	0	0	0	0	0	0	0	0	0	0	0	0	0	0	0	0	5.84676e-05	0	0	0	0	0	0	0	0	0	0	0	0	0	0	0	2.21921e-05	0	0	0
6	genus	sk__Bacteria|p__Proteobacteria|c__Epsilonproteobacteria|o__Campylobacterales|f__Campylobacteraceae|g__Campylobacter	Campylobacter	0	0	0	0	0	0	0	3.33578e-05	3.54108e-05	0	0	0	0	0	0	0	0	0	0	0	0.000171075	0	0	0	0.000103015	0	0.000146169	0	2.78412e-05	0	0	0	0	0	0	0	5.07563e-05	0	0	0	0	0	0	0	4.81429e-05	0
6	genus	sk__Bacteria|p__Fusobacteria|c__Fusobacteriia|o__Fusobacteriales|f__Fusobacteriaceae|g__Cetobacterium	Cetobacterium	0	0	0	0	0	0	0	3.33578e-05	0	0	0	0	0	0	0	0	0	0	0	0	0	0	0	0	0	0	0	0	0	0	0	0	0	0	0	0	0	0	0	0	0	0	0	0	0	0
6	genus	sk__Bacteria|p__Actinobacteria|c__Actinobacteria|o__Corynebacteriales|f__Corynebacteriaceae|g__Corynebacterium	Corynebacterium	0	0	0	0	0	0	0	0	0	0	0	0	0	0	0	0	0	0	0	0.000156524	0	0	0	0	0	0	0	0	0	0	0	0	0	0	0	0	0	0	0	0	0	0	0	0	0	0
6	genus	sk__Bacteria|p__Proteobacteria|c__Epsilonproteobacteria|o__Campylobacterales|f__Helicobacteraceae|g__Helicobacter	Helicobacter	0	0	0	0	0	0	0	0	0	0	0	0	0	0.000121168	0	0	0	0	0	0	0	0	0	0	0	0	0	0	0	0	0	0	0	0	0	0	0	0	0	0	0	0	0	0	0	0
6	genus	sk__Bacteria|p__Firmicutes|c__Bacilli|o__Lactobacillales|f__Leuconostocaceae|g__Weissella	Weissella	0	2.80089e-05	0.00028404	0.000209305	0	0	0	0	0.000177054	3.88485e-05	0	0	0	0	0	0	0	0	0	3.13048e-05	0	0	0	0	0.000171692	0	0	0.000246023	0	4.32489e-05	0	0	7.73854e-05	0	5.63777e-05	0	0.000101513	0	0	0	0	0	0	0	0	0
6	genus	sk__Bacteria|p__Proteobacteria|c__Alphaproteobacteria|o__Sphingomonadales|f__Sphingomonadaceae|g__Novosphingobium	Novosphingobium	0	0	0	0	0	0	0	0	0	0	0	0	0	0	0	0	0	0	0	6.26096e-05	0	0	0	0	0	0	0	0	0	0	0	0	0	0	0	0	0	0	0	0	0	0	0	0	0	0
6	genus	sk__Bacteria|p__Firmicutes|c__Erysipelotrichia|o__Erysipelotrichales|f__Erysipelotrichaceae|g__Faecalicoccus	Faecalicoccus	0	0	0	0	0	0	0	0	0	0	0	0	0	0	0	0	0	0	0	6.26096e-05	0	0	0	0	0	0	0	0	0	0	0	0	0	0	0	0	0	0	0	0	0	0	0	0	0	0
6	genus	sk__Bacteria|p__Firmicutes|c__Erysipelotrichia|o__Erysipelotrichales|f__Erysipelotrichaceae|g__Dielma	Dielma	0.00146172	0	0	0	0	0	0	0	0	0	0	0	0	0	0	0	0	0	0	0	0	0	0	0	0	0	0	0	0	0	0	0	7.73854e-05	0	5.63777e-05	0	0	0	0	0	0	0	0	4.58768e-05	0	0
6	genus	sk__Bacteria|p__Actinobacteria|c__Actinobacteria|o__Bifidobacteriales|f__Bifidobacteriaceae|g__Scardovia	Scardovia	0	0	0	0	0	0	0	0	0	0	0	2.73015e-05	0	0	0	0	2.59363e-05	0	0	0.000438267	0	0.000122126	0	0	0	0	2.92338e-05	0	2.78412e-05	0	0.000156456	0	0	0	2.81889e-05	0	0	0	0	2.99527e-05	0	0	0	0	0	0
7	species	sk__Bacteria|p__Bacteroidetes|c__Bacteroidia|o__Bacteroidales|f__Bacteroidaceae|g__Bacteroides|s__Bacteroides_vulgatus	Bacteroides_vulgatus	0.0217702	0.181133	0.2327	0.0424291	0.227618	0.0176317	0.107119	0.510574	0.0509207	0.44198	0.196424	0.028339	0.194013	0.0337453	0.0239687	0.00050568	0.00243801	0.239649	0.23176	0.00757576	0.00951175	0.0187158	0.0321379	0.0225315	0.166575	0.106416	0.117783	0.127549	0.124422	0.0463844	0.0283856	0.18988	0.0588129	0.0440085	0.117829	0.307574	0.000355294	0.000650223	0.245868	0.0160846	0.173468	0.153666	0.207829	0.0421608	0.160171	0.107381
7	species		unclassified	0.191547	0.0625438	0.455352	0.209245	0.239532	0.187007	0.290772	0.243245	0.395857	0.124276	0.3369	0.394889	0.134175	0.173452	0.207017	0.224252	0.0277518	0.105519	0.287205	0.209147	0.229788	0.300278	0.318028	0.0929856	0.230719	0.210094	0.162423	0.179542	0.149173	0.190273	0.138553	0.145045	0.125519	0.166356	0.12902	0.148992	0.332174	0.26282	0.140505	0.101839	0.11378	0.142328	0.216728	0.123982	0.347327	0.207179
7	species	sk__Bacteria|p__Bacteroidetes|c__Bacteroidia|o__Bacteroidales|f__Bacteroidaceae|g__Bacteroides|s__Bacteroides_uniformis	Bacteroides_uniformis	0.0150837	0.0636641	0.0320611	0.0540904	0.0320449	0.0111196	0.034793	0.00206818	0.00148725	0.0451031	0.0109068	0.00297587	0.000133987	0.00472555	0.0406094	0.000101136	0	0.0169872	0.000563305	0.000532181	0.0013686	0.0495832	0.0132996	0.0726245	0.0052881	0.184973	0.0678516	0.425482	0.0433209	0.0037194	0.0165173	0.111435	0.0813837	6.53915e-05	0.0123185	0.0452785	0.000329916	0.0182063	0.00290574	0.00398371	0.0993488	0.0297636	0.00406116	0.0034637	0.00262379	0.0544403
7	species	sk__Bacteria|p__Firmicutes|c__Negativicutes|o__Selenomonadales|f__Veillonellaceae|g__Megamonas|s__uncultured_organism	uncultured_organism	0.123437	0.0472509	0.00635541	0.0320237	0.0288263	0.530702	0.0461415	0.025919	0.0235836	0.0100229	0.0134534	0.117779	0.383579	0.0343511	0.149369	0.0441628	0.677845	0.0361615	0.0415504	0.0394127	0.0668902	0.0693372	0.194366	0.0705574	0.0769865	0.0214721	0.0276259	0.0200098	0.0431817	0.0195701	0.0394046	0.0641034	0.0780045	0.0579042	0.00995067	0.0180438	0.100142	0.0420478	0.0343846	0.0475948	0.0735626	0.216373	0.10721	0.037619	0.183665	0.0969343
7	species	sk__Bacteria|p__Firmicutes|c__Clostridia|o__Clostridiales|f__Ruminococcaceae|g__Ruminococcus|s__Ruminococcus_bicirculans	Ruminococcus_bicirculans	0	0	0	5.98015e-05	0	0.000798648	0.000968778	0.000767229	0	0	0.00545338	2.73015e-05	0	0.00339271	0.000396934	0	0	0	0	0.122777	3.42149e-05	0.000183189	0.000273514	0.000103356	0.000515075	0.00687498	0.000789312	0.000164015	0.000250571	6.48733e-05	0.246619	0.000375649	0.0015735	0	2.81889e-05	0	2.53781e-05	2.16741e-05	3.02682e-05	0.00314503	0.000752642	0	0	0.000458768	0	0.000954615
7	species	sk__Bacteria|p__Firmicutes|c__Clostridia|o__Clostridiales|f__Ruminococcaceae|s__gut_metagenome	gut_metagenome	0.039062	0.230121	0.00166874	0.00293027	0.0252407	0.0236523	0.0684234	0.0167123	0.0280453	0.00458413	0.046328	0.000491427	0.000241177	0.0458621	0.0112363	0.00569733	2.59363e-05	0.0385883	0.0100054	0.227742	0.0102303	0.041584	0.0138808	0.0407221	0.00597486	0.186863	0.016137	0.010989	0.0028398	0.0106392	0.03822	0.0656944	0.0145743	0.00889325	0.0399436	0.00731587	0.00236017	0.219645	0.0335674	0.00667945	0.0259498	0.00661993	0.00523734	0.126253	0.00231086	0.026511
7	species	sk__Bacteria|p__Bacteroidetes|c__Bacteroidia|o__Bacteroidales|f__Bacteroidaceae|g__Bacteroides|s__Bacteroides_coprocola	Bacteroides_coprocola	0.00547366	0	3.55051e-05	2.99007e-05	0.000197634	0.0172631	0	6.67156e-05	0.00828612	0	0.0458907	8.19046e-05	0	3.0292e-05	0.0569754	0.00107879	0.0702355	0.000389478	0.192892	0.000125219	0.000239505	3.05316e-05	0.000376081	0.0027217	0.136563	9.77485e-05	0.00023387	0.000164015	8.35236e-05	0.0593591	0.000111754	4.4194e-05	0.000128976	0.25143	0.000140944	3.0739e-05	0.000203025	4.33482e-05	0.000242145	0.0401066	0.000130894	0.0672939	0.000266306	0.141438	4.81429e-05	0.00109099
7	species	sk__Bacteria|p__Firmicutes|c__Clostridia|o__Clostridiales|f__Ruminococcaceae|g__Subdoligranulum|s__uncultured_Ruminococcaceae_bacterium	uncultured_Ruminococcaceae_bacterium	9.3301e-05	0.00669412	0	0.00690707	0.000367035	0.0051605	0.000359832	0.000166789	0.000779037	0	0.0234598	5.4603e-05	0	0.0121168	0.00503801	3.3712e-05	0.000363108	5.99197e-05	0.0438573	0.0294578	0.00403736	0.00412176	0.000615406	0.00175705	0.000961472	0.00889512	0.00347882	0.00568586	0.000111365	0.0698901	0.0040008	0.0607226	0.00466892	3.26958e-05	0.00217054	9.22169e-05	0.000380672	0.00531016	0.000726436	0.0186605	0.0143657	2.60627e-05	0.00510419	0.00355545	7.22143e-05	0.0423849
7	species	sk__Bacteria|p__Bacteroidetes|c__Bacteroidia|o__Bacteroidales|f__Bacteroidaceae|g__Bacteroides|s__Bacteroides_plebeius	Bacteroides_plebeius	0.00618897	0.00406128	0.000319546	0.485648	0.00237161	0.0109353	0.153731	0.00310228	0.0150496	0	0.0087717	0	0.00265295	0.000727008	0.12076	0.000303408	0.0348065	0.000479358	0.00013412	0.0101427	0.0539912	0.00659482	0.00964136	0.00999104	0.00642126	0.000586491	0.00023387	0.000546717	0.000167047	0.000475737	0.0190429	0.000685007	0.167488	3.26958e-05	0.00377731	0.00122956	0	2.16741e-05	0	0.0367519	3.27236e-05	0.00067763	4.43843e-05	0.0427113	2.40714e-05	0.000136374
7	species	sk__Bacteria|p__Bacteroidetes|c__Bacteroidia|o__Bacteroidales|f__Bacteroidaceae|g__Bacteroides|s__Bacteroides_stercoris	Bacteroides_stercoris	0.0232319	0.0256841	0.000355051	0.000777419	0.000762303	0.00233451	0.0104905	0.000867303	0.000247875	0.0367896	0.000411576	0.00455935	0.000375164	0.0291712	0.0161522	0.000134848	5.18726e-05	0.0580922	0.000697425	0.00118958	0.0194683	0.000122126	0.0149407	0.000964652	0.0386306	0.064514	0.208145	0.00371768	2.78412e-05	0.0168454	6.70526e-05	0.00459618	0.00603606	0.263953	0.19019	0.242592	0.000355294	0	0.0898359	0.00311508	0.274944	0.000260627	0.0170879	0.0363574	0.0332908	0.125655
7	species	sk__Bacteria|p__Bacteroidetes|c__Bacteroidia|o__Bacteroidales|f__Bacteroidaceae|g__Bacteroides|s__Bacteroides_ovatus	Bacteroides_ovatus	0.0229831	0.00548973	0.120291	0.00125583	0.145176	0.000767931	0.0173273	0.0623791	0.00315156	0.0534167	0.00221222	0.00600633	0.00187582	0.0108748	0.00690055	0.00327007	0.000155618	0.451615	0.000697425	0.0173115	0.00198447	0.0116325	0.00523095	0.0247709	0.00834421	0.0160959	0.0313678	0.0533869	0.0915697	0.00369778	0.00507365	0.0994807	0.0119689	0.0489783	0.0448203	0.0556683	0.000329916	0.05347	0.145711	0.0034146	0.0200596	0.0231176	0.0409889	0.0215162	0.00411622	0.0543585
7	species	sk__Bacteria|p__Bacteroidetes|c__Bacteroidia|o__Bacteroidales|f__Prevotellaceae|g__Prevotella|s__Prevotella_copri	Prevotella_copri	0.000373204	0.079181	3.55051e-05	8.97022e-05	0.000310568	0.00291814	0.000359832	0.000166789	7.08215e-05	0.000116546	0.0149711	5.4603e-05	0.00241177	0.253726	6.10668e-05	0.00050568	0.0793391	0.000689077	5.36481e-05	0.00745054	0.188627	0.0558117	0.00355568	0.0612554	0.000240368	0.000260663	0.00160786	0.000109343	5.56824e-05	0.055099	0	6.6291e-05	2.57951e-05	0.000196175	0.000422833	0.000245912	0.141026	0.00073692	9.08045e-05	0.337237	0.000130894	2.60627e-05	4.43843e-05	0.0548228	4.81429e-05	5.45494e-05
7	species	sk__Bacteria|p__Firmicutes|c__Clostridia|o__Clostridiales|f__Ruminococcaceae|g__Subdoligranulum|s__uncultured_bacterium	uncultured_bacterium	0.101169	0.0480352	0.00401207	0.0262528	0.00880883	0.044325	0.0231399	0.0184802	0.109703	0.0111107	0.0910354	0.0173092	0.185653	0.135617	0.0371286	0.313117	0.0829184	0.00113847	0.0338519	0.163442	0.280528	0.225476	0.0483093	0.206952	0.121798	0.0295852	0.193645	0.0166202	0.00359151	0.153988	0.197537	0.052856	0.0827508	0.0211215	0.218266	0.00670109	0.219216	0.122025	0.00127126	0.232193	0.0231683	0.0197816	0.201882	0.236656	0.0476133	0.0199924
7	species	sk__Bacteria|p__Bacteroidetes|c__Bacteroidia|o__Bacteroidales|f__Porphyromonadaceae|g__Parabacteroides|s__Parabacteroides_merdae	Parabacteroides_merdae	0	0.0618155	3.55051e-05	2.99007e-05	5.64669e-05	0.00844724	0.0113485	0.000467009	0.00446176	0	0.00684244	0.0191111	0.00726211	0.00312008	0.0244878	0	0	8.98796e-05	0.00241416	0.0091723	0.0167995	0.0040607	0.00502581	0.00888858	0.00652428	0.0218957	0.00710381	0.000246023	2.78412e-05	0.0054926	0.0249883	0.00709314	0.0302835	0.00581985	0.022382	0.000338129	0.000456806	0.0103169	0.000211877	0.00476248	0.0330835	0.0389116	4.43843e-05	0.0267232	7.22143e-05	0.0765874
7	species	sk__Bacteria|p__Firmicutes|c__Clostridia|o__Clostridiales|f__Lachnospiraceae|g__Lachnoclostridium|s__human_gut_metagenome	human_gut_metagenome	0.113361	0.00943898	0.000319546	0.0429972	0.00189164	0.0212563	0.00470549	0.00030022	0.0447946	0.000582728	0.00563344	0.000273015	0.0208216	0.00351387	0.0317548	0.116172	2.59363e-05	2.99599e-05	0.00474785	0.0078262	0.000684299	0.00519036	0.0666348	0.0569834	0.00906531	0.01375	0.00540825	0.00161282	0.0109973	0.00311392	0.00742049	0.0163297	0.0230609	0.0229851	0.00862579	0.00464158	0.0353264	0.00457324	0.0013318	0.00347451	0.0215648	0.0158201	0.00408335	0.0131437	2.40714e-05	0.00632773
7	species	sk__Bacteria|p__Actinobacteria|c__Actinobacteria|o__Bifidobacteriales|f__Bifidobacteriaceae|g__Bifidobacterium|s__Bifidobacterium_pseudocatenulatum	Bifidobacterium_pseudocatenulatum	0	0.0150408	7.10101e-05	0.00469441	8.47003e-05	6.14345e-05	0.0112932	6.67156e-05	0.00226629	3.88485e-05	0.000385852	0.143142	0.000133987	9.0876e-05	0.00213734	0.019317	0	2.99599e-05	0	3.13048e-05	3.42149e-05	0.000915947	6.83784e-05	0.012506	0.000309045	0.00974227	0	0.00142146	2.78412e-05	0.000216244	0.00341968	4.4194e-05	0.0115562	3.26958e-05	0.00544045	0.00611705	0.000304538	8.66964e-05	0	2.99527e-05	0.00265061	0.0057338	0.00292936	0.0017892	0.0119635	0.00417303
7	species	sk__Bacteria|p__Bacteroidetes|c__Bacteroidia|o__Bacteroidales|f__Rikenellaceae|g__Alistipes|s__uncultured_Alistipes_sp.	uncultured_Alistipes_sp.	0	0	0	0	0	0.0160344	0.000110717	0	0	0	0.0100064	8.19046e-05	0.000643139	0	0.0242741	3.3712e-05	2.59363e-05	0	2.6824e-05	0.00169046	0.0100592	0.0514151	0.0476256	0.0326259	0.0194355	0.0108175	0.0220715	0.000218687	0	0.00129747	4.47017e-05	0	0.00753218	0	2.81889e-05	0.000430346	0.000126891	0.0150852	0	0.0149763	0	2.60627e-05	0	0.0228925	0.00428472	0.0185195
7	species	sk__Bacteria|p__Firmicutes|c__Bacilli|o__Lactobacillales|f__Streptococcaceae|g__Streptococcus|s__Streptococcus_salivarius_subsp._salivarius	Streptococcus_salivarius_subsp._salivarius	0.0157679	2.80089e-05	3.55051e-05	0.000538213	0	0.000583628	0.00113485	0.000733872	0.0264873	0.00512801	0.00336977	0.0201212	0.00168824	0.000848176	0.00134347	0.0201261	0	0	0	0.00165915	0.00749307	0.00928159	0.000717973	0.0249087	0.01868	0.00045616	0.0366299	0.00459242	0.000556824	0.0054926	0.0146845	0.00673959	0.0114788	0.00359653	0.00761099	0.00703922	0.0272561	0.0553557	0	0.00470257	0.000785366	0.00221533	0.0350414	0.000504645	0.00717329	0.00351844
7	species	sk__Bacteria|p__Firmicutes|c__Clostridia|o__Clostridiales|f__Lachnospiraceae|g__Roseburia|s__Roseburia_inulinivorans	Roseburia_inulinivorans	0	0.000168053	0.000497071	0.00442531	2.82334e-05	9.21517e-05	0.0010795	0.000100073	0.00120397	3.88485e-05	0.000797428	5.4603e-05	0	0.0487701	0.00204574	0.00128106	2.59363e-05	2.99599e-05	0.0097103	0.000187829	0.000307934	0.00097701	0.0112824	0.00234273	0.0271959	0.00136848	0.0105534	0.00103876	0.100368	0.0076118	0.00024586	0.000265164	0.00165089	0.00581985	5.63777e-05	0.0288331	0.000126891	0.000628549	3.02682e-05	0.00305517	0.00566118	0.00414397	0.00639134	0.00756968	0.0435452	0.0105553
7	species	sk__Bacteria|p__Proteobacteria|c__Gammaproteobacteria|o__Pasteurellales|f__Pasteurellaceae|g__Haemophilus|s__Haemophilus_parainfluenzae	Haemophilus_parainfluenzae	9.3301e-05	8.40266e-05	0	8.97022e-05	0.00129874	0	0.000387511	0	0.199327	0.0118877	0.000205788	0.000136508	0.000133987	0.0182964	3.05334e-05	0.0367798	0.000103745	0.000299599	0	3.13048e-05	0.0187156	0.00039691	0.0541215	0.00155033	0.00491038	6.51657e-05	0.00119859	0.00164015	0	0.00190295	6.70526e-05	0.000287261	7.73854e-05	0	0.000394644	0.00122956	0.0298954	0.000108371	0	0.020877	0.00199614	0.00807944	0.0528173	9.17536e-05	0.00245529	0.000218198
7	species	sk__Bacteria|p__Firmicutes|c__Clostridia|o__Clostridiales|f__Lachnospiraceae|g__Blautia|s__Ruminococcus_sp._5_1_39BFAA	Ruminococcus_sp._5_1_39BFAA	0.0151148	0.00291292	0.00159773	0.00756488	0.000479968	0.0130548	0.0024081	0.00820602	0.00194759	0.00543879	0.00262379	0.0343453	0.00125948	0.0026657	0.00311441	0.00107879	2.59363e-05	0.000269639	0.00936159	0.00118958	0.0061929	0.00335847	0.00314541	0.000585682	0.00199162	0.00166172	0.000496974	0.00191351	0.00907623	0.00430326	0.00201158	0.0044415	0.00139294	0.00241949	0.00318534	0.00101439	0.000456806	0.00247085	0	0.000838675	0.0022252	0.00719331	0.00328444	0.00233972	0.0500445	0.0211106
7	species	sk__Bacteria|p__Actinobacteria|c__Actinobacteria|o__Bifidobacteriales|f__Bifidobacteriaceae|g__Bifidobacterium|s__Bifidobacterium_longum	Bifidobacterium_longum	0.0342415	0.0717027	0.000106515	0.00511302	8.47003e-05	6.14345e-05	0.000913419	0.000733872	0.000849858	0.000116546	0.000488746	0.0336355	0.0010183	6.0584e-05	0.000854936	0.00485453	0.000570599	0	2.6824e-05	0.000688705	0	0.00357219	0	0.00230828	0	0.000716823	0.000380039	0.000492045	0.00105797	0.00129747	0.000134105	0.000353552	0.00118658	3.26958e-05	0.0002537	0.00507193	5.07563e-05	0.0195934	3.02682e-05	0.000269574	0	0.00198077	0.00062138	0.00126161	0.00676408	0.000409121
7	species	sk__Bacteria|p__Bacteroidetes|c__Bacteroidia|o__Bacteroidales|f__Bacteroidaceae|g__Bacteroides|s__Bacteroides_coprophilus	Bacteroides_coprophilus	3.11003e-05	0	0	0	0.00081877	0	0	0	0	0	0	0	0	6.0584e-05	0	0	0.00132275	0	0	0	0	0	0	0	0	0	0	0.000164015	0.000111365	0.178921	0.000111754	0.000198873	0.000283746	3.26958e-05	8.45666e-05	0	0	0	0	0.0349248	0.000130894	0	0	0	0	0
7	species	sk__Bacteria|p__Firmicutes|c__Clostridia|o__Clostridiales|f__Ruminococcaceae|g__Ruminococcus|s__Ruminococcus_sp._N15.MGS-57	Ruminococcus_sp._N15.MGS-57	0.0883249	2.80089e-05	7.10101e-05	0.0219471	2.82334e-05	3.07172e-05	0.0725199	0.000767229	3.54108e-05	0.000349637	7.71704e-05	0.000109206	2.67974e-05	0.00799709	0.0478153	0.00016856	0	0	0.000938841	0.000125219	0.00735621	0	0.0250607	0.0158134	0.000171692	0.00179206	2.92338e-05	0.00128478	2.78412e-05	0.00118934	0.0025033	0.0106287	0.0983568	0.000130783	0.0443975	0.000245912	0.000101513	0.00953661	3.02682e-05	0.000419337	0.0258844	0.000208502	0	0.00701915	0	0.0155466
7	species	sk__Bacteria|p__Proteobacteria|c__Deltaproteobacteria|o__Desulfovibrionales|f__Desulfovibrionaceae|g__Bilophila|s__Bilophila_wadsworthia	Bilophila_wadsworthia	0.0432606	0.00857071	7.10101e-05	0.00331898	0.00313391	0.00304101	0.0122066	0.000200147	0	0.00427334	0.00607074	0.00455935	0.00286733	0.0053011	0.0106256	0	0	2.99599e-05	0.00013412	0.000876534	0.00188182	0.0039691	0.0131628	0.0134707	0.00285008	0.0295201	0.000760078	0.00809141	2.78412e-05	0.0132125	0.012293	0.000176776	0.00732582	3.26958e-05	0.00428471	0.0101131	2.53781e-05	2.16741e-05	6.05364e-05	0.00266579	0.00379594	0.00734968	0.00155345	0.00057346	0.00144429	0.0239745
7	species	sk__Bacteria|p__Bacteroidetes|c__Bacteroidia|o__Bacteroidales|f__Bacteroidaceae|g__Bacteroides|s__Bacteroides_fragilis	Bacteroides_fragilis	0.00749518	0.00263283	0.00127818	5.98015e-05	0	0.000307172	0.00124557	0.0188138	0.0213881	0.0221048	2.57235e-05	0.000109206	0.000294772	0.00348358	6.10668e-05	0.0577487	0	0.000119839	5.36481e-05	0	0	9.15947e-05	0	0	0.000274706	6.51657e-05	0	0.00461976	0.149563	0.000216244	0.0241613	0.00269583	0.000464312	0.00323688	0.00436927	0.0108509	0.000228403	0.0573497	0.0691931	2.99527e-05	0.00386138	0.00234564	0.00665764	0.000183507	0.004044	0.00136374
7	species	sk__Bacteria|p__Firmicutes|c__Negativicutes|o__Selenomonadales|f__Veillonellaceae|g__Dialister|s__Dialister_invisus	Dialister_invisus	0.00093301	0.0322942	0.000106515	2.99007e-05	0	0	0.000332152	0.000767229	0.000247875	0.0562915	0	2.73015e-05	5.35949e-05	6.0584e-05	9.16003e-05	0.0256211	0	0	0	0	0.00013686	0.000274784	0.000170946	0	0.000103015	0.000195497	0	0.000492045	0	0	2.23509e-05	0.00866203	0	0	0	0.00089143	0	0	0	2.99527e-05	0.000294512	0.0391722	0.000177537	6.88152e-05	4.81429e-05	5.45494e-05
7	species	sk__Bacteria|p__Firmicutes|c__Clostridia|o__Clostridiales|f__Lachnospiraceae|s__Ruminococcus_torques	Ruminococcus_torques	0.00494495	0.00238075	0.00184626	0.00107643	0.0081877	0.0389188	0.0076395	0.000200147	0.0190864	0.000310788	0.0166945	0.0137327	0.0201249	0.03838	0.0270831	0.00033712	0.000311236	0	0.00152897	0.00294265	0.00465323	0.00845724	0.00635919	0.00055123	0.00188861	0.00182464	0.00116935	0.00032803	0.0364163	0.00304904	0.0026374	0.00393327	0.000515903	0.00326958	0.00871036	0.00227468	0.00164958	0.0112055	6.05364e-05	0.00230636	0.00579207	0.00646355	0.00703491	0.000825783	2.40714e-05	0.0143738
7	species	sk__Bacteria|p__Verrucomicrobia|c__Verrucomicrobiae|o__Verrucomicrobiales|f__Verrucomicrobiaceae|g__Akkermansia|s__Akkermansia_muciniphila	Akkermansia_muciniphila	0.000186602	2.80089e-05	0	0.00481402	0	3.07172e-05	0	0	0	0.0414125	0	0	0	0.00433176	0.000488535	0	0	0	0.00160944	0.0143689	0.00013686	0.0275089	0.00670108	0.0388617	6.86766e-05	0.000162914	2.92338e-05	0.0128752	0	0.000345991	0.0164502	2.2097e-05	0.0015735	0.0077489	0	3.0739e-05	0	2.16741e-05	0	0	9.81708e-05	0	0	0	2.40714e-05	0
7	species	sk__Bacteria|p__Proteobacteria|c__Deltaproteobacteria|o__Desulfovibrionales|f__Desulfovibrionaceae|g__Desulfovibrio|s__Desulfovibrio_piger	Desulfovibrio_piger	0	0	0	0	0.000197634	0	0	0	0	0	0.0130932	2.73015e-05	0	0	0	0	0	0	0	0	6.84299e-05	6.10631e-05	0	0	0	0	0	0.000246023	0.000139206	0.0934175	0.00820277	6.6291e-05	0.000257951	0	0	0	0.000482185	0	0	2.99527e-05	0	0	0	0	0	0
7	species	sk__Bacteria|p__Bacteroidetes|c__Bacteroidia|o__Bacteroidales|f__Porphyromonadaceae|g__Parabacteroides|s__Parabacteroides_distasonis	Parabacteroides_distasonis	0.00628227	0.0100552	0.0147701	0.00475422	0.00175047	0.0008908	0.0140888	0	0.00311615	0.0501146	0.032746	0.000136508	0.00672616	0.00542227	0.00833562	6.74241e-05	5.18726e-05	0	0.013117	0.00660531	0.00167653	0.00161817	0.0239666	0.0123682	0.0141817	0.0179857	0.00476511	0.0253677	0.00336878	8.64977e-05	0.016182	8.8388e-05	0.00701628	0.0134707	0.0400282	0.0145395	7.61344e-05	0.00918982	0.0217931	0.00155754	0.00801728	0.0345331	0.0141808	0.00461062	0.00635486	0.0047458
7	species	sk__Bacteria|p__Proteobacteria|c__Gammaproteobacteria|o__Enterobacteriales|f__Enterobacteriaceae|g__Klebsiella|s__Klebsiella_pneumoniae	Klebsiella_pneumoniae	0.000746408	0	0.00269838	2.99007e-05	0.000649369	0.000122869	0.0200122	0.0057709	0.0104816	0.000466182	0.0141479	0.000109206	0.00270654	0.000696716	0.0456475	0.0850892	0	0.000389478	5.36481e-05	3.13048e-05	0.0110514	0.00912893	0	6.89037e-05	6.86766e-05	3.25828e-05	0.00754232	0.0043464	0.210424	0.000475737	0.0484567	0.000309358	0.00668094	9.80873e-05	0.00295983	0.00144473	0.0754746	0.0043565	0.000272414	2.99527e-05	0.0346216	0.000703693	0.000221921	0.00188095	4.81429e-05	0
7	species	sk__Bacteria|p__Bacteroidetes|c__Bacteroidia|o__Bacteroidales|f__Bacteroidaceae|g__Bacteroides|s__Bacteroides_thetaiotaomicron	Bacteroides_thetaiotaomicron	0.00413634	0.00630199	0.0782887	0.00188375	0.0289393	0.000583628	0.00628322	0.0587431	0.000885269	0.00318558	0.00221222	0.000163809	0.000187582	0.000787592	0.00229001	3.3712e-05	0	0.0443406	0	0.00122089	0.000855373	0.00332794	0.00273514	0.00385861	0.00570016	0.00381219	0.00529131	0.014406	0.00111365	0.00843353	0.00274916	0.0242625	0.0105244	0.0110839	0.0144609	0.0147547	2.53781e-05	0.0145217	0.0724015	0.00131792	0.0124022	0.0266361	0.00499323	0.00311962	0.00207014	0.00428213
7	species	sk__Bacteria|p__Bacteroidetes|c__Bacteroidia|o__Bacteroidales|f__Bacteroidaceae|g__Bacteroides|s__Bacteroides_caccae	Bacteroides_caccae	3.11003e-05	0.00711425	0.00106515	0.0145916	0.0376352	0.00264168	0.0581543	0.00260191	0.000318697	0.0014374	0.0132476	0.000737141	0.000321569	0.0225676	0.000916003	0.00178674	0	0.000119839	5.36481e-05	0.000187829	0.00181339	0.00375538	0.000786352	0.0182939	0.00109883	0.00974227	0.00286491	0.00338965	0.0023665	0.00123259	0.00813571	0.0616065	0.0152191	0.0183423	0.0100634	0.0363642	7.61344e-05	0.00127877	0.00299655	0.00458276	0.00196342	0.0341421	0.0154013	0.00424361	0.00512722	0.00447305
7	species	sk__Bacteria|p__Firmicutes|c__Clostridia|o__Clostridiales|f__Lachnospiraceae|g__Dorea|s__Dorea_longicatena	Dorea_longicatena	0.00575356	0.00218469	7.10101e-05	0.00203325	0.000197634	0.00122869	0.00127325	0	7.08215e-05	7.76971e-05	0.00347267	0.0247352	0.00254576	0.000817884	0.00558762	0	0.000440917	2.99599e-05	0.00421137	0.00118958	0.000615869	0.0023204	0.00345311	0.00230828	0	0.00068424	0.000672377	0	0	0.00160021	0.000737579	0.00125953	0.0010576	0.00134053	0.00171952	0.000983647	0.000735966	0.000910313	0	0.000419337	0.000687195	7.81881e-05	0.00164222	0.00172038	0.00967672	0.00411848
7	species	sk__Bacteria|p__Firmicutes|c__Clostridia|o__Clostridiales|f__Lachnospiraceae|g__Anaerostipes|s__Anaerostipes_hadrus	Anaerostipes_hadrus	0	0.0028569	7.10101e-05	0.000568114	0.000141167	0.000921517	0.000553587	3.33578e-05	0.00226629	7.76971e-05	0.000900322	0.0591897	0.000241177	0.00030292	0.000183201	0.0104844	0	0	2.6824e-05	0.000156524	0.000307934	0.000274784	0.000786352	0.000447874	0.000549413	0.000619074	0	2.73358e-05	0.000779553	0.00038924	0.00116224	0.00954591	0.0010576	0.00474089	0.000902044	0.00743883	2.53781e-05	6.50223e-05	0	0.000419337	0.000490854	0.00562954	0.00798917	0.00185801	0	0.00324569
7	species	sk__Bacteria|p__Bacteroidetes|c__Bacteroidia|o__Bacteroidales|f__Bacteroidaceae|g__Bacteroides|s__Bacteroides_eggerthii	Bacteroides_eggerthii	3.11003e-05	0	0	0	0	9.21517e-05	0.00249114	0.000200147	0	0	0.0017492	2.73015e-05	0.000187582	0	0.0130072	0.00016856	0	0	0.0325107	6.26096e-05	0.000102645	3.05316e-05	0	0	0.0164824	3.25828e-05	8.77013e-05	0	2.78412e-05	0	2.23509e-05	4.4194e-05	0.0218485	3.26958e-05	0.000140944	0	5.07563e-05	0	0.0609298	2.99527e-05	6.54472e-05	2.60627e-05	0	0.00233972	0	5.45494e-05
7	species	sk__Bacteria|p__Bacteroidetes|c__Bacteroidia|o__Bacteroidales|f__Bacteroidaceae|g__Bacteroides|s__Bacteroides_cellulosilyticus	Bacteroides_cellulosilyticus	0	0	3.55051e-05	0.000299007	0.00471498	6.14345e-05	8.30381e-05	3.33578e-05	0.000106232	0	0.000540193	0	0	0.000181752	0.000824402	0	0	0	5.36481e-05	0.00203481	0.000102645	0.0016487	3.41892e-05	0.0182595	0.000103015	0.00175947	0.000555442	0.0495872	5.56824e-05	0.000108122	0.00283856	0.000287261	0.00177986	0.00837012	0.00868217	0.00107586	0	0	0	8.9858e-05	0	0.0101384	0.00031069	0.000550522	0	0.0130919
7	species	sk__Bacteria|p__Firmicutes|c__Clostridia|o__Clostridiales|f__Ruminococcaceae|s__Subdoligranulum_sp._4_3_54A2FAA	Subdoligranulum_sp._4_3_54A2FAA	0.0268707	0.000868274	0.0160128	0.00101662	0.000310568	0.00537552	0.000138397	3.33578e-05	3.54108e-05	0.0104503	0.000231511	0.000191111	0.00010719	0.00193869	0.000885469	0	0	0	0	0.00892186	3.42149e-05	0.00235093	0.000170946	6.89037e-05	0.00020603	0.000390994	0.000993949	0.000464709	0.000111365	0.00155696	0.00433607	0.00183405	0.000593288	0.0015367	0.00138125	0.000276651	5.07563e-05	0.00084529	0.00099885	0.000239621	0.000196342	0.000104251	0.000199729	0.000367015	0	0.000572769
7	species	sk__Bacteria|p__Bacteroidetes|c__Bacteroidia|o__Bacteroidales|f__Rikenellaceae|g__Alistipes|s__Alistipes_indistinctus	Alistipes_indistinctus	0.0110406	0	0	8.97022e-05	0.000282334	0	0	0	0	0	0.00108039	0	0	0.0011511	0.000183201	0	0	0	0	0.0429815	0.000102645	0.0258908	0.000547027	0.000723489	0.000137353	0	2.92338e-05	0.00101143	0	0	0	0	0.00110919	0	0	0	0	0.000975335	0	0	0	0	0.000110961	0.000160569	0	2.72747e-05
7	species	sk__Bacteria|p__Bacteroidetes|c__Bacteroidia|o__Bacteroidales|f__Bacteroidaceae|g__Bacteroides|s__Bacteroides_massiliensis	Bacteroides_massiliensis	0	0	0	0.00179404	0	0	0	0.000133431	0	0	0.0228682	2.73015e-05	0.00219739	0	0.0279991	0.000101136	0	8.98796e-05	0.0171137	3.13048e-05	3.42149e-05	0.00204561	3.41892e-05	0	0.0428885	9.77485e-05	0.0141199	2.73358e-05	2.78412e-05	0	0	0	0.016999	0	2.81889e-05	0	0	0	3.02682e-05	0	0	0.0255675	0	0.0125014	0	0.000109099
7	species	sk__Bacteria|p__Firmicutes|c__Clostridia|o__Clostridiales|f__Lachnospiraceae|g__Dorea|s__Dorea_formicigenerans	Dorea_formicigenerans	0.00541146	0.0012604	0	0.00239206	0.000649369	0.000767931	0.00127325	3.33578e-05	0	0	0.00429582	0.0147428	0.000830721	0.000545256	0.00134347	0	0.000518726	0	8.04721e-05	0.00172176	0.000171075	0.00201508	0.00297446	0.00120582	0.000995811	0.000521325	0.000175403	2.73358e-05	0.00339663	0.000302742	0.000111754	0	0.00128976	0.00124244	0.0005074	0.000276651	0.000304538	2.16741e-05	0	0.000209669	0.000654472	2.60627e-05	0	0.000825783	0	0.00706415
7	species	sk__Bacteria|p__Firmicutes|c__Negativicutes|o__Selenomonadales|f__Acidaminococcaceae|g__Phascolarctobacterium|s__unidentified	unidentified	3.11003e-05	0.000364115	0	0	0	0.00172017	0.00110717	3.33578e-05	0.00109773	0	0	0	0	0.000666424	0.00448841	0.0104844	0	2.99599e-05	0.0288358	0.0286752	0.00109488	0.00519036	0.00711135	0.040791	3.43383e-05	9.77485e-05	0.000116935	0	0	0	0.000983438	0.000972268	0.0079707	3.26958e-05	0.0010148	0	0.000558319	0	0	0.0290541	0.000163618	0	0	0.000619337	4.81429e-05	0.00272747
7	species	sk__Bacteria|p__Firmicutes|c__Clostridia|o__Clostridiales|f__Ruminococcaceae|g__Ruminiclostridium|s__[Eubacterium]_siraeum	[Eubacterium]_siraeum	0	0	0	0.000119603	0	0	0	0.000166789	0	0	0.00180064	0	0	0	0	0	0	0	0	6.26096e-05	0	0.00201508	3.41892e-05	0.011817	0	3.25828e-05	2.92338e-05	5.46717e-05	5.56824e-05	8.64977e-05	0	4.4194e-05	0.0303867	0	0	0	0	0	0	0	0	0	0	0	0	0
7	species	sk__Bacteria|p__Bacteroidetes|c__Bacteroidia|o__Bacteroidales|f__Bacteroidaceae|g__Bacteroides|s__Bacteroides_gallinaceum	Bacteroides_gallinaceum	0	0	0	0	0	0	0	0	0	0	0	0	0	0	0	0	0	0	0	0	0	0	0.000341892	0	0	0	0	0	0	0	0	0	0	0	0	0	0	0	0	0	0	0	0	0	0	0
7	species	sk__Bacteria|p__Bacteroidetes|c__Bacteroidia|o__Bacteroidales|f__Prevotellaceae|g__Paraprevotella|s__Paraprevotella_xylaniphila	Paraprevotella_xylaniphila	0	0	3.55051e-05	0	0.0530506	0	0	0.000100073	0	0	0	0	0	0	0	0	0	0	0	0	0	0	3.41892e-05	0	0	3.25828e-05	0.0214868	0	0	0.000108122	0	0	0	0	0	3.0739e-05	0	0	0	0	0	0	0	0	0	0
7	species	sk__Bacteria|p__Firmicutes|c__Clostridia|o__Clostridiales|f__Lachnospiraceae|s__uncultured_Firmicutes_bacterium	uncultured_Firmicutes_bacterium	0	5.60177e-05	0.00120717	0.000119603	0.0850391	0.000122869	0.000166076	0.000934018	0.000495751	0	2.57235e-05	0.025172	0.000589544	0.00178723	0	0.00134848	0	0	0.00305794	0.000125219	0	0	0	0	0	0	0	0.000246023	0.0004733	0.000237869	0.00024586	0.00287261	0	6.53915e-05	0.000112755	0.000522562	0	2.16741e-05	3.02682e-05	0	0	0.00122495	2.21921e-05	0	0.000601786	0
7	species	sk__Bacteria|p__Firmicutes|c__Clostridia|o__Clostridiales|f__Lachnospiraceae|g__Blautia|s__uncultured_Ruminococcus_sp.	uncultured_Ruminococcus_sp.	0.00242583	0.00322102	0	0.00146514	0.000649369	0.0017816	0.000387511	0.00153446	0.000106232	3.88485e-05	0.000437299	0.00278475	8.03923e-05	0.000636132	0.000885469	0.00033712	0	0	0.00249464	0.00140872	0.000307934	0.00186242	0.00355568	0.00144698	0.000652428	0.000390994	0.000263104	0.00125745	0.000584665	0.000562235	0.000379965	0.00422053	0.000515903	0.00111166	0.000338266	0.000184434	0.000177647	0.000823616	3.02682e-05	0.000629006	0.000850813	0.00255415	0.000732341	0.000940475	0.00717329	0.00346389
7	species	sk__Bacteria|p__Bacteroidetes|c__Bacteroidia|o__Bacteroidales|f__Prevotellaceae|g__Prevotella|s__Prevotella_stercorea	Prevotella_stercorea	0	0	0	0	2.82334e-05	0	0	0.000133431	0	0	0.0265723	2.73015e-05	0	0	0	0	0.0195819	0	0	0	0	0	0	0	0	0	0	0.000628725	2.78412e-05	0.0100337	0	0	0.0134135	0	2.81889e-05	0	5.07563e-05	0	0	0	0	0	0	0	0	0
7	species	sk__Bacteria|p__Bacteroidetes|c__Bacteroidia|o__Bacteroidales|f__Porphyromonadaceae|g__Odoribacter|s__Odoribacter_splanchnicus	Odoribacter_splanchnicus	0.0140884	0	0	0	0.00705836	0.00273384	0.0026849	6.67156e-05	0	3.88485e-05	0.000180064	0	2.67974e-05	0.000393796	0.00125187	3.3712e-05	0	0	0	0.000187829	0.000376364	0.00256465	0.000205135	0.0121271	0.0011675	0.0013359	0.000613909	0.00300694	0	6.48733e-05	0.0025033	0.00143631	0.00288906	0	0.000563777	3.0739e-05	5.07563e-05	0.00227578	0.00184636	0.00044929	0.00474492	0	0.00153126	0.00112398	0	0.00231835
7	species	sk__Bacteria|p__Firmicutes|c__Clostridia|o__Clostridiales|f__Lachnospiraceae|s__uncultured_bacterium_adhufec382	uncultured_bacterium_adhufec382	0.000124401	5.60177e-05	0	0.00310968	0.00141167	0.000276455	0	3.33578e-05	0	0	0.00149196	0	2.67974e-05	0.00290803	0.000885469	6.74241e-05	0	0	0.00874464	0	0.00201868	0	0.000205135	0.000792393	0	0.00198755	0.00084778	0.000628725	0	0.00168671	4.47017e-05	2.2097e-05	0.000438517	0.00163479	0	0	0.000279159	0	0	0.0010783	0.00242155	0.000703693	0.000754533	0.000756968	0	0.00141828
7	species	sk__Bacteria|p__Firmicutes|c__Clostridia|o__Clostridiales|f__Ruminococcaceae|g__Ruminococcus|s__Ruminococcus_callidus	Ruminococcus_callidus	0	0	0	0	0.000310568	0	2.76794e-05	3.33578e-05	0	0	0.0013119	0	0	0.0030292	0.00900736	0	0	0	0.000107296	0	0.00290827	0	0.000102568	0.000413422	0	0.011404	0	0.00065606	0	2.16244e-05	0.000201158	0	0.00330178	0	0	0	0	0	0	0.00269574	0.000261789	5.21254e-05	0	0.000206446	0	0.000681868
7	species	sk__Bacteria|p__Firmicutes|c__Clostridia|o__Clostridiales|f__Ruminococcaceae|s__uncultured_rumen_bacterium	uncultured_rumen_bacterium	0	8.40266e-05	0	0	0.00516672	0.000522193	2.76794e-05	3.33578e-05	3.54108e-05	0	0.000205788	0	0	0.000242336	0	0	0	0	0.00013412	0	3.42149e-05	0.000763289	0	0.0125405	0.000274706	0.000358411	0.0024264	2.73358e-05	0	0.0048655	0.000134105	0	0.000722264	0	0	0	0	0	0	0	0	0	0	0	0	2.72747e-05
7	species	sk__Bacteria|p__Firmicutes|c__Negativicutes|o__Selenomonadales|f__Acidaminococcaceae|g__Phascolarctobacterium|s__uncultured_Phascolarctobacterium_sp.	uncultured_Phascolarctobacterium_sp.	0	0	0	0	0.00090347	0	0	0	0	0	0	0	0	0	0	0	0	0	0	0	0	0	3.41892e-05	0	0	0	0	0	0	0	0	0	0	0	0	0	0	0	0	0	0	0	0	0	0	0
7	species	sk__Bacteria|p__Bacteroidetes|c__Bacteroidia|o__Bacteroidales|f__Rikenellaceae|g__Alistipes|s__Faecalibacterium_prausnitzii	Faecalibacterium_prausnitzii	0	0	0	0	0	0.000645062	0.000470549	0	0	0	0	0	0	0.00127226	0.00384721	0	0	0	2.6824e-05	0.000500877	0	0.00922053	0.000205135	0.000792393	0.00020603	0.000521325	0.000526208	2.73358e-05	0	0	0.00558772	0	0.00121237	0	0	0	0	0	0	0	0.000654472	0	0	0.00013763	0	0.000490945
7	species	sk__Bacteria|p__Firmicutes|c__Negativicutes|o__Selenomonadales|f__Veillonellaceae|g__Veillonella|s__Veillonella_ratti	Veillonella_ratti	0	0	0	0	0	0	0	0	0	0	0	0	0	0	0	0	0	0	0	0	0	0	0	0	0	0	0	0	0	0	0	0	0	0	0	0	0	0	0	0	0	0	0	4.58768e-05	0.0335797	2.72747e-05
7	species	sk__Bacteria|p__Synergistetes|c__Synergistia|o__Synergistales|f__Synergistaceae|g__Pyramidobacter|s__Pyramidobacter_piscolens	Pyramidobacter_piscolens	3.11003e-05	0	0	0	0	0	0	3.33578e-05	3.54108e-05	0	0	0	0	0	0	0	0	0	0	0	3.42149e-05	0	0	0	0.000171692	0	0	0	0	0	4.47017e-05	0	0	0	0.0166032	0	0	0	0	0	0	0	0	2.29384e-05	0	0
7	species	sk__Bacteria|p__Bacteroidetes|c__Bacteroidia|o__Bacteroidales|f__Rikenellaceae|g__Alistipes|s__Alistipes_sp._N15.MGS-157	Alistipes_sp._N15.MGS-157	0.00855259	0	0	0	0	0.000399324	0.000276794	0	0	3.88485e-05	0.000385852	0	2.67974e-05	0	0.00213734	0	0	2.99599e-05	2.6824e-05	0.0129602	6.84299e-05	0.00296156	0.000102568	3.44519e-05	3.43383e-05	0.000325828	0.000146169	2.73358e-05	0	6.48733e-05	0	0.0014584	0	6.53915e-05	0	0	0	0.0084529	0.000211877	0	0	0	0	0	0	0.00128191
7	species	sk__Bacteria|p__Firmicutes|c__Clostridia|o__Clostridiales|f__Christensenellaceae|s__uncultured_Christensenellaceae_bacterium	uncultured_Christensenellaceae_bacterium	0	0	0	0	0	6.14345e-05	0	0	0	0	0	0	0	0.00245365	0	0	0	0	0	0.000156524	6.84299e-05	6.10631e-05	6.83784e-05	0.00055123	0	0.00553908	0	0	0	0	0.0186406	0	5.15903e-05	0	0	0	0	0	0	0	0	0	0	0.000114692	0	0
7	species	sk__Bacteria|p__Firmicutes|c__Clostridia|o__Clostridiales|f__Lachnospiraceae|g__Roseburia|s__Eubacterium_ramulus	Eubacterium_ramulus	0	0.000168053	0	0.000657816	0.000282334	0.000860083	0.00044287	3.33578e-05	0	0	0.000308682	0	0.000428759	0.00030292	0.000549602	0	0	2.99599e-05	0.000643777	0.000156524	0.000376364	0.000366379	0.000752162	0.00268725	0.000721104	6.51657e-05	0	0	0	8.64977e-05	8.94035e-05	0	2.57951e-05	0.00362923	0.000620155	0.000338129	7.61344e-05	0.000195067	0	0.000629006	0.000196342	0.0147515	0.0022636	0.000940475	4.81429e-05	0.00130919
7	species	sk__Bacteria|p__Bacteroidetes|c__Bacteroidia|o__Bacteroidales|f__Bacteroidaceae|g__Bacteroides|s__Bacteroides_salyersiae	Bacteroides_salyersiae	0.000124401	0	0	0	0.000847003	0.00033789	0.00224203	3.33578e-05	3.54108e-05	0	0	0	0	0.0105113	9.16003e-05	0	0	2.99599e-05	0	3.13048e-05	0	0.000183189	0.00085473	0.00130917	0.00741707	0.00022808	8.77013e-05	2.73358e-05	5.56824e-05	4.32489e-05	0	0	0.00325019	0.00627759	0	3.0739e-05	5.07563e-05	0.0166891	6.05364e-05	0.000539148	0	0.00721937	2.21921e-05	0.000160569	2.40714e-05	2.72747e-05
7	species	sk__Bacteria|p__Bacteroidetes|c__Bacteroidia|o__Bacteroidales|f__Porphyromonadaceae|g__Parabacteroides|s__Parabacteroides_johnsonii	Parabacteroides_johnsonii	0	0	0	0	0	0	0.000166076	0	0	0	7.71704e-05	2.73015e-05	8.03923e-05	0.018357	3.05334e-05	3.3712e-05	0	0	8.04721e-05	0	0	0	0.000102568	0.00120582	0.0016139	0	5.84676e-05	0.00437374	0	2.16244e-05	0	0.0145619	0.000799649	0	2.81889e-05	3.0739e-05	0	0	0.0558145	0	0	0	0	2.29384e-05	0	2.72747e-05
7	species	sk__Bacteria|p__Firmicutes|c__Clostridia|o__Clostridiales|f__Christensenellaceae|s__uncultured_prokaryote	uncultured_prokaryote	0	0	0	0	0	0	0	6.67156e-05	0	0	0	0	0	0	0.0014656	0	0	0	0.000107296	0	0	0.00317528	6.83784e-05	0.0141942	0.000721104	0.00215047	0	0.000929419	2.78412e-05	0	0.000379965	2.2097e-05	0.00402404	0	0	3.0739e-05	0.000228403	0	0	0.00425328	0	0	0	9.17536e-05	0	0.00136374
7	species	sk__Bacteria|p__Firmicutes|c__Clostridia|o__Clostridiales|f__Peptostreptococcaceae|g__Intestinibacter|s__Intestinibacter_bartlettii	Intestinibacter_bartlettii	0.00332774	0.00025208	0.00131369	0	0	9.21517e-05	0.000138397	0.000733872	0.000956091	0.000543879	0	0.000600633	2.67974e-05	0	0.000793869	3.3712e-05	0	0.0045539	0	0	0.000102645	0.000610631	0.000273514	0	0	0.000130331	8.77013e-05	8.20075e-05	0.000751712	0.000410864	0.000424666	0.00110485	0.000128976	0.0022887	0.000197322	0	0.0013958	0	9.08045e-05	0.000748817	0	0.000469129	0.000155345	0.000367015	0.000409215	0
7	species	sk__Bacteria|p__Firmicutes|c__Negativicutes|o__Selenomonadales|f__Veillonellaceae|g__Megasphaera|s__Megasphaera_micronuciformis	Megasphaera_micronuciformis	6.22007e-05	0	0	0	0	0	2.76794e-05	3.33578e-05	0.000177054	0.0467736	2.57235e-05	8.19046e-05	0	0	6.10668e-05	0.00667498	0	0	0	0	0.000171075	6.10631e-05	3.41892e-05	0	0.000343383	0	0	0.000574053	0	0	0	2.2097e-05	0	0	0	9.22169e-05	0	2.16741e-05	0	5.99053e-05	0	2.60627e-05	0.000155345	2.29384e-05	7.22143e-05	0
7	species	sk__Bacteria|p__Actinobacteria|c__Actinobacteria|o__Actinomycetales|f__Actinomycetaceae|g__Actinomyces|s__Actinomyces_odontolyticus	Actinomyces_odontolyticus	0.000746408	0.000140044	0.00113616	0.000568114	2.82334e-05	0.00193519	0.000968778	6.67156e-05	0.000247875	0.000505031	0.000385852	0.0162444	0.0020634	0.000242336	0.000885469	0.000404544	0	0	2.6824e-05	0.00331831	0.000171075	9.15947e-05	0.00225649	0.000137807	6.86766e-05	0.000293246	0.000350805	0.000109343	0.000111365	0.000454113	0.000312912	0.000353552	5.15903e-05	9.80873e-05	0.000140944	0.000276651	7.61344e-05	0.000520179	0.000575095	0.000748817	0.000359959	0.00114676	0.000244114	6.88152e-05	9.62858e-05	0.000136374
7	species	sk__Bacteria|p__Proteobacteria|c__Betaproteobacteria|o__Burkholderiales|f__Alcaligenaceae|g__Sutterella|s__Sutterella_parvirubra	Sutterella_parvirubra	0	2.80089e-05	0	0	0.0369011	0	5.53587e-05	0	0	0	0	0	0	0	0	0	0	0	0	0	0	0	0	0	0	0	0	0	0	4.32489e-05	0	0	0	0	0	9.22169e-05	0	0	0	0	0	0	0	0	0	0
7	species	sk__Bacteria|p__Bacteroidetes|c__Bacteroidia|o__Bacteroidales|f__Bacteroidaceae|g__Bacteroides|s__Bacteroides_nordii	Bacteroides_nordii	0.000311003	0	0	0	0.000959937	0.00144371	5.53587e-05	0	0	0	2.57235e-05	0	0	0	0	0	0	0	0	0	0	0.000274784	0	0	0	0	0	0.000464709	0	0	0.00176572	0	0.000335337	0	0.00214235	3.0739e-05	0	0.000281763	0.0138931	2.99527e-05	0	0	0	0	0.000144429	0.000109099
7	species	sk__Bacteria|p__Bacteroidetes|c__Bacteroidia|o__Bacteroidales|f__Porphyromonadaceae|g__Butyricimonas|s__Butyricimonas_virosa	Butyricimonas_virosa	0	0	0	0	0.000367035	0.00592843	0.000193756	6.67156e-05	0	0	2.57235e-05	0	0	0.00539198	3.05334e-05	0	0	0	0	0	3.42149e-05	0.00195402	0.000170946	6.89037e-05	0.00020603	3.25828e-05	0.000935481	0	0	0	0.00359849	0.00178986	0.00162509	0	0	0	0	0.00047683	0	0.000149763	0	0	0	0.000367015	0	0
7	species	sk__Bacteria|p__Firmicutes|c__Clostridia|o__Clostridiales|f__Clostridiaceae|s__Clostridium_perfringens	Clostridium_perfringens	0	0	0	0	0	0	2.76794e-05	6.67156e-05	0.00874646	3.88485e-05	0	2.73015e-05	2.67974e-05	0	0.00311441	0	0	0	0	3.13048e-05	0.000684299	0.000183189	0	0	0	0	2.92338e-05	2.73358e-05	0.000306253	0.00129747	6.70526e-05	0	0	0	0	6.14779e-05	0.000659831	0	0	8.9858e-05	0	0	0.000244114	0	0.00154057	0
7	species	sk__Bacteria|p__Firmicutes|c__Clostridia|o__Clostridiales|f__Lachnospiraceae|g__Coprococcus|s__uncultured_Coprococcus_sp.	uncultured_Coprococcus_sp.	0.00416744	0.000280089	0	0	0.000649369	0	0	0	0.00106232	0	0.000926045	0.00215682	0.000187582	0	0.000427468	0	7.78089e-05	0	0.00391631	0	0.000239505	0.000427442	0.00044446	0.000241163	0.000961472	0.000162914	0.000380039	0	0	0.000259493	0.000156456	0	0.000644878	0.000130783	0	0.000922169	0	0	0	0.000239621	0	2.60627e-05	0.00233017	0.000367015	0	0.00100916
7	species	sk__Bacteria|p__Firmicutes|c__Clostridia|o__Clostridiales|f__Lachnospiraceae|g__Tyzzerella|s__[Clostridium]_lactatifermentans	[Clostridium]_lactatifermentans	0	0	0.00568081	0	0	6.14345e-05	0	0	0	0	0	0.000136508	0	3.0292e-05	0	0	0	0	0	0	0	0	0	0	0	3.25828e-05	0	2.73358e-05	0	0	0	6.6291e-05	0	3.26958e-05	0	3.0739e-05	0	0	0.000454023	0	0	0.00456097	0.000199729	2.29384e-05	0	0
7	species	sk__Bacteria|p__Firmicutes|c__Bacilli|o__Lactobacillales|f__Lactobacillaceae|g__Lactobacillus|s__Lactobacillus_phage_Sal3	Lactobacillus_phage_Sal3	0	0	0	0	0	0	0	0	0	0	0	5.4603e-05	0	0	0	0	0	0	0	0	0.00123174	9.15947e-05	0.00464973	0	0.00590619	0	0.00271874	0	2.78412e-05	0	0.000111754	4.4194e-05	0.00206361	0	0	0	0	0	0	0	0	0	0.000399459	0	0	0
7	species	sk__Bacteria|p__Firmicutes|c__Negativicutes|o__Selenomonadales|f__Veillonellaceae|g__Megasphaera|s__Megasphaera_elsdenii	Megasphaera_elsdenii	0	0	0	0	0	0	0	0	0	0	0	0	0	0	0	0	0	0	0	0	0	0	0	0	0	0	2.92338e-05	0	0	0.00953637	2.23509e-05	4.4194e-05	0	0	0	0	0.00538016	0	0	0	0	0	0	0	0	0
7	species	sk__Bacteria|p__Bacteroidetes|c__Bacteroidia|o__Bacteroidales|f__Porphyromonadaceae|g__Parabacteroides|s__Parabacteroides_goldsteinii	Parabacteroides_goldsteinii	0	0	0	0	0	0.00055291	0	0	0	0	5.14469e-05	0	0	0	0	0	0	0	0	0	0.000102645	0.000152658	0.000136757	0.000206711	0	0	0	2.73358e-05	0	0	0.00844863	0	0.000103181	0	0	0	0	0	0	0	9.81708e-05	0	2.21921e-05	0	0	0
7	species	sk__Bacteria|p__Firmicutes|c__Clostridia|o__Clostridiales|f__Ruminococcaceae|s__Clostridium_sp.	Clostridium_sp.	0.00774398	2.80089e-05	7.10101e-05	2.99007e-05	0	0.000583628	0	0	0	3.88485e-05	0.000205788	0.000109206	0	0	0.000122134	0	0	0	2.6824e-05	0	0	0.000122126	0	0	3.43383e-05	6.51657e-05	0.000555442	0	0	8.64977e-05	0.000156456	0.000353552	0.000103181	0	0.000140944	0	0	0.000715246	0.000121073	0.000269574	0.000359959	0	0	2.29384e-05	0	0
7	species	sk__Bacteria|p__Firmicutes|c__Clostridia|o__Clostridiales|f__Lachnospiraceae|s__Ruminococcus_lactaris	Ruminococcus_lactaris	0.0133731	0.000308097	0.000319546	0.000239206	0.000367035	6.14345e-05	0.000691984	0	3.54108e-05	0.000116546	0.000797428	0.00196571	0.000401962	0.000575548	0.000671735	3.3712e-05	0.000103745	0	0.000751073	0.000187829	0.00020529	0.00143498	0.000170946	0.00713154	3.43383e-05	0.00022808	0.000116935	0.000300694	0.000417618	0.000302742	0.000111754	6.6291e-05	0.000180566	3.26958e-05	0.000140944	6.14779e-05	5.07563e-05	4.33482e-05	3.02682e-05	0.000329479	0.000327236	0.00117282	0.00108741	0.000412891	7.22143e-05	0.000681868
7	species	sk__Bacteria|p__Firmicutes|c__Clostridia|o__Clostridiales|f__Ruminococcaceae|g__Anaerotruncus|s__Anaerotruncus_colihominis	Anaerotruncus_colihominis	0.00127511	0.000308097	0	0	0	0.00101367	2.76794e-05	0	0	0	7.71704e-05	2.73015e-05	0	9.0876e-05	9.16003e-05	0	0	0	0	0.000594791	0	0	3.41892e-05	0.000172259	0	0	0.000438507	0	0	8.64977e-05	0.0012293	0.00274003	0.000206361	0.000523132	0.000225511	0	0	0.0042698	0	0.000209669	0.000163618	0.000599442	0.000110961	0	0	0.000190923
7	species	sk__Bacteria|p__Firmicutes|c__Bacilli|o__Lactobacillales|f__Lactobacillaceae|g__Lactobacillus|s__Lactobacillus_mucosae	Lactobacillus_mucosae	3.11003e-05	0	3.55051e-05	0	0	0	8.30381e-05	0	0	0	0	0	0	0	0	0	0	0	0	0	0.00013686	9.15947e-05	0.00519676	3.44519e-05	0.000583751	0	0	2.73358e-05	0	0	2.23509e-05	0	0	0	0	0	7.61344e-05	0	3.02682e-05	0	0	0	0.00434966	0.000160569	0	0
7	species	sk__Bacteria|p__Proteobacteria|c__Gammaproteobacteria|o__Enterobacteriales|f__Enterobacteriaceae|g__Citrobacter|s__Citrobacter_braakii	Citrobacter_braakii	0.000124401	0	0.00855672	2.99007e-05	0.000423502	6.14345e-05	0.000193756	0.000400294	0	0	0.000180064	0	5.35949e-05	3.0292e-05	0.00439681	0	0	0	0	3.13048e-05	0.00981969	3.05316e-05	0	0	0	0	0.00175403	0.000765404	2.78412e-05	2.16244e-05	0.00612414	0	2.57951e-05	0	0	3.0739e-05	0.000177647	0.00578699	0.000847509	0	6.54472e-05	0	0	0	0	0
7	species	sk__Bacteria|p__Firmicutes|c__Bacilli|o__Lactobacillales|f__Lactobacillaceae|g__Lactobacillus|s__Lactobacillus_prophage_Lj928	Lactobacillus_prophage_Lj928	0	0	0	0	0	0	0	0	0	0.000893516	0	0.000327618	0	0	0	0	0	0	0	0	0.00376364	0	0.0317276	3.44519e-05	0.00020603	0	0.000467741	0	0	0	0	0	0.00180566	0	0	0	0	0	0	0	0	0	0	0	0	0
7	species	sk__Bacteria|p__Bacteroidetes|c__Bacteroidia|o__Bacteroidales|f__Porphyromonadaceae|g__Parabacteroides|s__Parabacteroides_faecis	Parabacteroides_faecis	0	0	0	0	0.0012705	0	0	0	0	3.88485e-05	0	0	2.67974e-05	0	0	0	0	0	0	0	0	0.000213721	0	0	0	0	0.000467741	2.73358e-05	0	0	0	0	0.000257951	0	0	0.000215173	7.61344e-05	0.0112705	0	0	0	0	0.000221921	0	9.62858e-05	0
7	species	sk__Bacteria|p__Proteobacteria|c__Gammaproteobacteria|o__Xanthomonadales|f__Xanthomonadaceae|g__Stenotrophomonas|s__[Pseudomonas]_geniculata	[Pseudomonas]_geniculata	0.000559806	0.000168053	0.00269838	0.000209305	2.82334e-05	0.000184303	0.000193756	0	0.000141643	0.000155394	7.71704e-05	0.00155619	0.000911113	9.0876e-05	0.000519068	0.000640529	2.59363e-05	8.98796e-05	8.04721e-05	0.00150263	3.42149e-05	6.10631e-05	0.000376081	3.44519e-05	6.86766e-05	3.25828e-05	0	0	0.000250571	0.000345991	0.000134105	8.8388e-05	0	3.26958e-05	0	0.000122956	0.000126891	0.000216741	3.02682e-05	8.9858e-05	0	0.000234564	6.65764e-05	2.29384e-05	0.000144429	8.18241e-05
7	species	sk__Bacteria|p__Firmicutes|c__Clostridia|o__Clostridiales|f__Ruminococcaceae|g__Anaerotruncus|s__Clostridia_bacterium_UC5.1-2F7	Clostridia_bacterium_UC5.1-2F7	0	0.000280089	0	0	0	0.000276455	2.76794e-05	0	0	0.000155394	0.000257235	0	2.67974e-05	0.000272628	0.000610668	0	0	0	0	0	0	0	0.00041027	0.000103356	0.000171692	3.25828e-05	0.000116935	0	0	0	0.000804631	0	5.15903e-05	0.00212522	0.0002537	0	0	0.000108371	0.000242145	0.000149763	0.000294512	0	0	0.000206446	0	0.000490945
7	species	sk__Bacteria|p__Firmicutes|c__Clostridia|o__Clostridiales|f__Ruminococcaceae|g__Intestinimonas|s__Intestinimonas_butyriciproducens	Intestinimonas_butyriciproducens	0.000684207	0	0	0.000179404	0.000197634	0.00033789	0	0	0	0	0	0	0	0	0.000213734	0	0	0	0	3.13048e-05	3.42149e-05	0	3.41892e-05	0.00158479	3.43383e-05	0	2.92338e-05	0	0	0.000151371	0	0	0	0	0	0	0	0	0	5.99053e-05	0	0	0	0	0	5.45494e-05
7	species	sk__Bacteria|p__Actinobacteria|c__Coriobacteriia|o__Coriobacteriales|f__Coriobacteriaceae|g__Collinsella|s__Collinsella_intestinalis	Collinsella_intestinalis	0	0	0	0	0	0	0.00102414	0	0	0	0	0	0	0.000787592	0	0	0	0	0	9.39144e-05	0	0	0	0	0	0	0	0	0	0	0	0	0	0	0.000310078	0	0	0	0	0	0	0	0	0	0	0
7	species	sk__Bacteria|p__Firmicutes|c__Clostridia|o__Clostridiales|f__Christensenellaceae|s__metagenome	metagenome	0	0	0	0	0	0.00156658	0	0	0	0	0	0	0	0	0.000122134	0	0	0	0	0	0	0	3.41892e-05	0.00813064	0	6.51657e-05	0	0	0	0	0	0	0	0	0	0	0	0	0	8.9858e-05	0	0	0	0	0	0
7	species	sk__Bacteria|p__Firmicutes|c__Clostridia|o__Clostridiales|f__Lachnospiraceae|g__Lachnoclostridium|s__[Clostridium]_scindens	[Clostridium]_scindens	0.000466505	0.000196062	0	0.00322928	0.000112934	3.07172e-05	2.76794e-05	0	0	0.000543879	0	0	0	3.0292e-05	0.000152667	0	0	0	0	0.000250438	0	3.05316e-05	0.00123081	3.44519e-05	0.000618089	3.25828e-05	0	0	0	0	0.000134105	0.000110485	0	0	0.000845666	0	0	0	3.02682e-05	0	3.27236e-05	0	0	0	0	2.72747e-05
7	species	sk__Bacteria|p__Firmicutes|c__Negativicutes|o__Selenomonadales|f__Veillonellaceae|g__Veillonella|s__Veillonella_magna	Veillonella_magna	0	0	0	0	0	0	0	0.00543732	7.08215e-05	0	0	0	0	0	0	0	0	0	0	0	0	0	0	0	0	0	0	0	0	0	0	0	2.57951e-05	0	0.00955603	3.0739e-05	0	0	3.02682e-05	0	0	0	0	0	0	0
7	species	sk__Bacteria|p__Firmicutes|c__Clostridia|o__Clostridiales|f__Ruminococcaceae|g__Ruminiclostridium|s__Ruminococcaceae_bacterium_D16	Ruminococcaceae_bacterium_D16	0.000155502	0	0	0	0	0	0	0	0	0	0.000154341	0	0	0.00102993	9.16003e-05	0	0	0	0	6.26096e-05	6.84299e-05	9.15947e-05	0	3.44519e-05	3.43383e-05	3.25828e-05	0	5.46717e-05	0	4.32489e-05	0.000134105	0.00572312	2.57951e-05	0	0	0	2.53781e-05	0.000130045	0	5.99053e-05	0	0	0	6.88152e-05	0	2.72747e-05
7	species	sk__Bacteria|p__Actinobacteria|c__Actinobacteria|o__Bifidobacteriales|f__Bifidobacteriaceae|g__Gardnerella|s__Gardnerella_vaginalis	Gardnerella_vaginalis	0	0	0	0	2.82334e-05	0	0	0	0	0.00027194	0	2.73015e-05	0.00889675	3.0292e-05	0	6.74241e-05	0	0	0	0	0	0	0	0	0	0	0	0	0	0	2.23509e-05	0	0	0	0	0	0	0	0	5.99053e-05	0	0	0	0	0	0
7	species	sk__Bacteria|p__Firmicutes|c__Clostridia|o__Clostridiales|f__Ruminococcaceae|s__Ruminococcus_sp._16442	Ruminococcus_sp._16442	6.22007e-05	2.80089e-05	0	0	0	0.00350177	0	0	0	0	0	5.4603e-05	0	3.0292e-05	9.16003e-05	0	0	0	0	0.000344353	0	0	3.41892e-05	0	0	0	0	0	0	0	0.000223509	0	2.57951e-05	0	0	0	0	0.000498504	0	0	0	0	0	2.29384e-05	0	0
7	species	sk__Bacteria|p__Firmicutes|c__Erysipelotrichia|o__Erysipelotrichales|f__Erysipelotrichaceae|g__Erysipelatoclostridium|s__[Clostridium]_spiroforme	[Clostridium]_spiroforme	0.000777508	0.000504159	0	0	0	0	0	0	0	0	0	0.000273015	0	0	0.000274801	0	0	0	0	0	0	0	0	0	0	0	0	2.73358e-05	0	0	0.000491719	0.000618716	0	0	0	0	0	0	0	0	0	0.000156376	0	0	0.000144429	0
7	species	sk__Bacteria|p__Actinobacteria|c__Coriobacteriia|o__Coriobacteriales|f__Coriobacteriaceae|g__Collinsella|s__Collinsella_tanakaei	Collinsella_tanakaei	0	0	0	0	0	0	0	0	0	0	0	0	0	0.0011208	0	0	0	0	0	0	0.00554282	0	0.000683784	3.44519e-05	0	0	0	0	0	0	0	0	0	0	0	0	0	0	0	0	0	0	0	0	0	0
7	species	sk__Bacteria|p__Firmicutes|c__Bacilli|o__Lactobacillales|f__Lactobacillaceae|g__Lactobacillus|s__Lactobacillus_reuteri	Lactobacillus_reuteri	0	5.60177e-05	0	0.000328908	0	0	0	0	0	0	0	0	0	0	0	0	0	0	0	3.13048e-05	0.00140281	6.10631e-05	6.83784e-05	0	0.000309045	0	8.77013e-05	0	0	0	0.000178807	0	0.00291485	0	0	0	0	0	0	0	0	0	0	0	0	0
7	species	sk__Bacteria|p__Actinobacteria|c__Actinobacteria|o__Bifidobacteriales|f__Bifidobacteriaceae|g__Bifidobacterium|s__Bifidobacterium_adolescentis	Bifidobacterium_adolescentis	0	2.80089e-05	0	2.99007e-05	0	0	5.53587e-05	0	0	0	0	0.000163809	2.67974e-05	0	3.05334e-05	3.3712e-05	0	0	0	0	0	6.10631e-05	3.41892e-05	3.44519e-05	0	0.00120557	2.92338e-05	0	0	0	0.001274	0	0.000980215	0	0	0	0.000101513	0	0	0	0	0	8.87686e-05	0.00103223	2.40714e-05	0.00128191
7	species	sk__Bacteria|p__Saccharibacteria|s__TM7_phylum_sp._oral_clone_FR058	TM7_phylum_sp._oral_clone_FR058	6.22007e-05	5.60177e-05	0.000319546	0	0	0	8.30381e-05	0.000133431	3.54108e-05	0	0	0.00131047	0	0	0	0	0	0	0	3.13048e-05	0	3.05316e-05	0	3.44519e-05	0.000103015	3.25828e-05	0.000175403	0	0	4.32489e-05	0	0	0	0	0	0.000338129	0	0.000108371	0	2.99527e-05	0	5.21254e-05	0.000244114	0	0	0
7	species	sk__Bacteria|p__Firmicutes|c__Clostridia|o__Clostridiales|f__Ruminococcaceae|g__Fastidiosipila|s__Mageeibacillus_indolicus	Mageeibacillus_indolicus	0	0	0	0	0	0	0	0	0	0	0	0	0.00219739	0	0	0	0	0	0	0	0	0	0	0	0	0	0	0	0	0	0	0	0	0	0	0	0	0	0	0	0	0	0	0	0	0
7	species	sk__Bacteria|p__Actinobacteria|c__Coriobacteriia|o__Coriobacteriales|f__Coriobacteriaceae|g__Slackia|s__Slackia_isoflavoniconvertens	Slackia_isoflavoniconvertens	0	0	0	0	0	0	0	0	0	0	0	0	0	0	0	0	0	0	0	0.00103306	0	0	0	0	0	0	0	0	0	0	0	0	0.000593288	0	0	0	0.000152269	0	0	0	0	0	0	0	0	0
7	species	sk__Bacteria|p__Proteobacteria|c__Gammaproteobacteria|o__Pseudomonadales|f__Pseudomonadaceae|g__Pseudomonas|s__Pseudomonas_putida	Pseudomonas_putida	0.000590906	5.60177e-05	0.00131369	0.000149504	2.82334e-05	0.000491476	5.53587e-05	0	7.08215e-05	3.88485e-05	5.14469e-05	0.00125587	0.000777126	9.0876e-05	0.000610668	0.000539393	0.000129682	0	0.000107296	0.00278613	0	0.000122126	0.000273514	0	0	6.51657e-05	5.84676e-05	0	0.000306253	0.000172995	0.000156456	6.6291e-05	5.15903e-05	3.26958e-05	5.63777e-05	0.000184434	7.61344e-05	0.000195067	3.02682e-05	2.99527e-05	0	0.000130314	2.21921e-05	0	2.40714e-05	5.45494e-05
7	species	sk__Bacteria|p__Synergistetes|c__Synergistia|o__Synergistales|f__Synergistaceae|g__Pyramidobacter|s__uncultured_Pyramidobacter_sp.	uncultured_Pyramidobacter_sp.	0	0	0	0	0	9.21517e-05	0	0	0	0	0	0	0	0	0	0	0	0	0	0	0	0	0	0	0	0	0	0	0	0	0.00315147	0	0	0	0	0	0	0	0	0	0	0	0	0	0	0
7	species	sk__Bacteria|p__Proteobacteria|c__Betaproteobacteria|o__Burkholderiales|f__Alcaligenaceae|g__Sutterella|s__Parasutterella_secunda	Parasutterella_secunda	0	0	0	0	0	0	0	0	0	0	0	0	0	0	0	0	0	0	0	3.13048e-05	0	0	0	0	0	0.00521325	0	0	0	0	0	0	0	0	0	0.000799213	0	2.16741e-05	0	0	0	0	0	0	0	0
7	species	sk__Bacteria|p__Firmicutes|c__Bacilli|o__Lactobacillales|f__Lactobacillaceae|g__Lactobacillus|s__Lactobacillus_casei	Lactobacillus_casei	0	0	0	0	0	0	0	0	0	0	0	0	0	0	0	0	0	0	0	0	0	0	0	0	0	0	0	0	0	0	0	0	0	0	0	0	0	0	0	0	0	0	2.21921e-05	0	0	0
7	species	sk__Bacteria|p__Saccharibacteria|s__Candidatus_Saccharibacteria_bacterium_UB2523	Candidatus_Saccharibacteria_bacterium_UB2523	0.000186602	0	0.00014202	2.99007e-05	0	0	5.53587e-05	0.000100073	3.54108e-05	0.000194243	0	8.19046e-05	0	0	0	0	0	0	0	0.000344353	0	6.10631e-05	0	0	0	0	5.84676e-05	0	0	0	0.000111754	0	5.15903e-05	3.26958e-05	0	0	0	0	0	2.99527e-05	0	2.60627e-05	0	0	0	2.72747e-05
7	species	sk__Bacteria|p__Firmicutes|c__Clostridia|o__Clostridiales|f__Peptostreptococcaceae|g__Peptoclostridium|s__[Clostridium]_hiranonis	[Clostridium]_hiranonis	0	0	0	0	0	0	0	0	0	0	0	0	0	0	0	0	0	0	0	0	0	0	0	0	0	0	0	0	0	0	0	0	0	0	0	0	0	0	0	0	0	0	0	0	0	0
7	species	sk__Bacteria|p__Firmicutes|c__Clostridia|o__Clostridiales|f__Ruminococcaceae|s__Clostridium_sp._NML_04A032	Clostridium_sp._NML_04A032	0	0	0	0	0	0.000491476	0	0	0	0	0	0	0	0	0	0	0	0	0	0.000125219	0	0	0	0	0	0	0	0	0	0	0	0	0	0	0	0	0	0.000498504	0	0	0	0	0	0	0	0
7	species	sk__Bacteria|p__Firmicutes|c__Erysipelotrichia|o__Erysipelotrichales|f__Erysipelotrichaceae|g__Faecalitalea|s__Eubacterium_sp._1-5	Eubacterium_sp._1-5	0	0	0	0	0	0	5.53587e-05	0	0	0	2.57235e-05	0	0	0	0	0	0	0	0	0	0	0	0	0	0	0	0	0	0	0	0	0	0	0.00212522	5.63777e-05	0	0	0	0	0	0	0.00122495	0	0	0	0
7	species	sk__Bacteria|p__Proteobacteria|c__Gammaproteobacteria|o__Enterobacteriales|f__Enterobacteriaceae|g__Proteus|s__Proteus_mirabilis	Proteus_mirabilis	3.11003e-05	0	0.000887626	0	0.000112934	0	0	6.67156e-05	3.54108e-05	0	0	0	0	0	0	0	0	0	0	0	0	0	0	0	0	0	0	0	0	0	0	0	0	0	0	0	0.00393361	0	3.02682e-05	0	0	0	0	0	0	0
7	species	sk__Bacteria|p__Firmicutes|c__Clostridia|o__Clostridiales|f__Lachnospiraceae|g__Anaerostipes|s__Anaerostipes_caccae	Anaerostipes_caccae	0.000528706	2.80089e-05	0.000532576	0	0	0	0	0	0	0.000738122	0	0	0	0	0	6.74241e-05	0	0	0	0	0	0	0	0	0	0	0	5.46717e-05	0	0	0	6.6291e-05	0	0	0	0	0	0	0	0	0	2.60627e-05	0	0	0.00154057	0
7	species	sk__Bacteria|p__Firmicutes|c__Clostridia|o__Clostridiales|f__Lachnospiraceae|g__Blautia|s__Blautia_obeum	Blautia_obeum	0.00155502	0.000280089	3.55051e-05	0.000209305	0.000141167	0.000645062	0.000276794	0.00396958	0.000566572	0	0.000360129	0.000846347	0	0.00118139	0.000274801	0.00101136	0	0	0.000670601	9.39144e-05	3.42149e-05	0.000274784	0.000170946	0.000103356	0	3.25828e-05	0	0.000164015	0	0.000843353	0.000201158	0.000132582	7.73854e-05	0	2.81889e-05	0	0.000126891	0.00036846	3.02682e-05	0.000329479	0.00081809	0.00453491	0.00228579	0.000183507	0.000144429	0.00234563
7	species	sk__Bacteria|p__Firmicutes|c__Clostridia|o__Clostridiales|f__Lachnospiraceae|g__Coprococcus|s__Coprococcus_comes	Coprococcus_comes	0	0.000672212	0	0	2.82334e-05	0.000767931	0.00132861	6.67156e-05	0	0	0.00257235	2.73015e-05	0.000294772	3.0292e-05	0.00116027	0	0.000596535	0	0.00785944	0.000281743	0.00164232	0.000549568	6.83784e-05	0.000689037	0.000961472	0.00117298	0.000175403	0	0	0.00201107	0.00026821	0	0.00190884	0	0.000225511	0.000768474	0.000329916	0.000260089	0	0.00203678	0.000425407	2.60627e-05	0.00443843	0.00112398	0	0.00199105
7	species	sk__Bacteria|p__Firmicutes|c__Bacilli|o__Lactobacillales|f__Lactobacillaceae|g__Lactobacillus|s__Lactobacillus_ruminis	Lactobacillus_ruminis	0	0.000504159	0	0	0	0	0	0	0	0	0	0	0	0	0	0	0	0	0	0	0	0	0	3.44519e-05	0	0	0	0	0	0	0	0	0	0	0	0	0.000304538	0	0	0	0	0	0	0	0	0
7	species	sk__Bacteria|p__Firmicutes|c__Erysipelotrichia|o__Erysipelotrichales|f__Erysipelotrichaceae|g__Holdemania|s__Holdemania_massiliensis	Holdemania_massiliensis	0.000186602	0	0	0	0	0.000675779	5.53587e-05	3.33578e-05	0	0	0.000205788	0	0	3.0292e-05	0.000366401	0	0	0	0	0.000156524	0	0	3.41892e-05	0.000103356	0	9.77485e-05	2.92338e-05	5.46717e-05	0	0.000151371	0	0.00044194	0	0.000326958	0.000338266	0	2.53781e-05	0.00158221	0	0	0	0.00208502	2.21921e-05	0	7.22143e-05	2.72747e-05
7	species	sk__Bacteria|p__Firmicutes|c__Clostridia|o__Clostridiales|s__Eubacterium_sulci	Eubacterium_sulci	0	0	0	0	0	0	2.76794e-05	0	0	0	2.57235e-05	5.4603e-05	0	0	0	0	0	0	0	0.000156524	0	0	6.83784e-05	0	6.86766e-05	0	0	2.73358e-05	0	2.16244e-05	2.23509e-05	0	0	0	0	3.0739e-05	2.53781e-05	0	0	2.99527e-05	3.27236e-05	0	0	0	0	5.45494e-05
7	species	sk__Bacteria|p__Firmicutes|c__Clostridia|o__Clostridiales|s__uncultured_Eubacteriaceae_bacterium	uncultured_Eubacteriaceae_bacterium	0.000497605	0	0	0	0	0	0	0	0	0.000932365	0	0	0	0	0	0	0	0	0	0	0	0	0	0	0	0	0	0	0	0	0	0	0	0	2.81889e-05	0	0	0	0	0	0	0	0	0	0	0
7	species	sk__Bacteria|p__Firmicutes|c__Clostridia|o__Clostridiales|f__Ruminococcaceae|g__Fastidiosipila|s__Clostridiales_bacterium_KA00274	Clostridiales_bacterium_KA00274	0	0	0	0	0	0	0	0	0	0	0	0	0.00182223	0	0	0	0	0	0	0	0	0	0	0	0	0	0	0	0	0	0	0	0	0	0	0	0	0	0	8.9858e-05	0	0	0	0	0	0
7	species	sk__Bacteria|p__Firmicutes|c__Clostridia|o__Clostridiales|f__Christensenellaceae|s__bacterium_YE57	bacterium_YE57	0	0	0	0	0	0	0	0	0	0	0	0	0	0	0	0	0	0	0	0.000156524	0	6.10631e-05	0	0.000241163	0	0	0	0	0	0	0.000581122	0	0	0	0	0	0	0	0	0	0	0	0	0	0	0
7	species	sk__Bacteria|p__Firmicutes|c__Clostridia|o__Clostridiales|f__Peptococcaceae|s__uncultured_Peptococcaceae_bacterium	uncultured_Peptococcaceae_bacterium	0	0	0	0	0	0	0	0	0	0	0	0	0	0	0	0	0	0	0	0	0	0	0	0	0	0	0	0	0	0	8.94035e-05	0	0	0	0	0	0	0	0	0	0	0	0	0	0	0
7	species	sk__Bacteria|p__Firmicutes|c__Clostridia|o__Clostridiales|f__Peptostreptococcaceae|g__Paraclostridium|s__Paraclostridium_bifermentans	Paraclostridium_bifermentans	0	0	0	0	0	0	2.76794e-05	0	0	0	0	0	0	0	0	0	0	0	0	0	0	0	0	0	0	0	0	0	0	0	0	0	0	0	0	0	0.00723277	6.50223e-05	0	0	0	0	0	0	2.40714e-05	0
7	species	sk__Bacteria|p__Firmicutes|c__Clostridia|o__Clostridiales|f__Ruminococcaceae|g__Hydrogenoanaerobacterium|s__Selenomonadales_bacterium_Marseille-P2399	Selenomonadales_bacterium_Marseille-P2399	0	0	0	0	0	0	0	0	0	0	2.57235e-05	0	0	0	0	0	0	0	0	0	0	0	0	0.000654586	0	0	0	0	0	0	0	0	0	0	0	0	0	0	0	0	0	0	0	0	0	0
7	species	sk__Bacteria|p__Bacteroidetes|c__Bacteroidia|o__Bacteroidales|f__Bacteroidaceae|g__Bacteroides|s__Bacteroides_dorei	Bacteroides_dorei	0	0	0	0	0	0	0	0	0	0	0	0	0	0	0	0	0	0	0	0	6.84299e-05	0	0	0	0	0	0	0	0	0	0	0	0	0	0	0	0	0	0	0	0	0	0	0	0	0
7	species	sk__Bacteria|p__Firmicutes|c__Clostridia|o__Clostridiales|f__Lachnospiraceae|g__Fusicatenibacter|s__Fusicatenibacter_saccharivorans	Fusicatenibacter_saccharivorans	0	0	0	0	0	0	0	0	0	0	0	0	0	0	0	0	0	0	0	0	0	0	0	0	0	0	0	0	0	0	0	0	0	0	0	0	0	0	0	0	6.54472e-05	0	0	0	0	0
7	species	sk__Bacteria|p__Bacteroidetes|c__Bacteroidia|o__Bacteroidales|f__Porphyromonadaceae|g__Porphyromonas|s__Porphyromonas_asaccharolytica	Porphyromonas_asaccharolytica	3.11003e-05	0	0	0	0	0	0	0	0	0.00198128	0	0	0	0	0	0	0	0	0	0	0	0	0	0	0	0	0	0	0	0	0.000156456	0	0	0	0	0	0	0	0	0	0	5.21254e-05	0	0	0	0
7	species	sk__Bacteria|p__Firmicutes|c__Negativicutes|o__Selenomonadales|f__Veillonellaceae|g__Megamonas|s__Megamonas_funiformis	Megamonas_funiformis	0	0	0	0	0	0	0	0	0	0	0	0	0	0	0	0	0	0	0	0	6.84299e-05	0	0	0	0	0	0	0	0	0	0	0	0	0	0	0	0	0	0	0	0	0	2.21921e-05	0	0	0
7	species	sk__Bacteria|p__Proteobacteria|c__Betaproteobacteria|o__Burkholderiales|f__Comamonadaceae|g__Comamonas|s__Comamonas_kerstersii	Comamonas_kerstersii	0	0	0	0	0	0	5.53587e-05	0	0	0	0	0	0	0	0	0	0	0	0.000107296	0	0	0	0	0	0	0	0	0	0	0	0	0	0.000128976	0	0	0	0	0	0	0.000389385	0	0	0	0	0	0
7	species	sk__Bacteria|p__Firmicutes|c__Bacilli|o__Lactobacillales|f__Streptococcaceae|g__Streptococcus|s__Streptococcus_lutetiensis	Streptococcus_lutetiensis	6.22007e-05	0	3.55051e-05	0.000119603	0	6.14345e-05	0.000304473	0.00030022	0.00902975	0.000738122	0.00059164	0.00207492	0.000562746	9.0876e-05	3.05334e-05	0.0019553	0	0	0	3.13048e-05	0.00875902	0.00546515	0.000649595	0	0.000618089	3.25828e-05	0.00686994	0.00128478	2.78412e-05	0.000237869	0.000625824	0.0036902	0.000567493	0	0.00222692	3.0739e-05	0.00779109	0.000303438	0	0.000209669	0	0.000547317	0.00284059	4.58768e-05	0.00204607	0.000218198
7	species	sk__Bacteria|p__Saccharibacteria|g__Candidatus_Saccharimonas|s__TM7_phylum_sp._oral_clone_CW040	TM7_phylum_sp._oral_clone_CW040	0	0	0	0	0	6.14345e-05	0	0	0	0	0	2.73015e-05	5.35949e-05	0	0	0	0	0	0	0	0	0	0	0	0	0	2.92338e-05	0	0	0	0	0	0	0	0	0	0	0	0	0	0	0	0	0	0	0
7	species	sk__Bacteria|p__Proteobacteria|c__Gammaproteobacteria|o__Aeromonadales|f__Succinivibrionaceae|g__Anaerobiospirillum|s__Anaerobiospirillum_succiniciproducens	Anaerobiospirillum_succiniciproducens	0	0	0	0	0	0	0	0	0	0	0	0	0	0.00236278	0	0	0	0	0	0	0	0	0	0	0	0	0	0	0	0	0	0	0	0	0	0	0	0	0	0	0	0	0	0	0	0
7	species	sk__Bacteria|p__Bacteroidetes|c__Bacteroidia|o__Bacteroidales|f__Rikenellaceae|g__Alistipes|s__Alistipes_finegoldii	Alistipes_finegoldii	0	0	0	0	0	0	0.000193756	0	0	0	0	0	0	0	0	0	0	0	0	0.000187829	3.42149e-05	0	0.000102568	0.00175705	0	0	0.000263104	0	0	2.16244e-05	0.000290561	0	0.000257951	0.000359653	0	0	0	0.000130045	0	2.99527e-05	0.000490854	0	0.000221921	0	0	0.000190923
7	species	sk__Bacteria|p__Bacteroidetes|c__Bacteroidia|o__Bacteroidales|f__Prevotellaceae|g__Prevotella|s__Prevotella_sp.	Prevotella_sp.	0	0	0	0	0	0	0	0	0	0	0	0	0	0	0	0	0	0	0	0	0	0	0	0	0	0	0	0	0	0	0	0	0	0	0	0	0	0	0	0	0	0	0	0	0	0
7	species	sk__Bacteria|p__Firmicutes|c__Erysipelotrichia|o__Erysipelotrichales|f__Erysipelotrichaceae|g__Faecalitalea|s__[Eubacterium]_dolichum	[Eubacterium]_dolichum	0	0	0	0	0	0	0	0	0	0	0	0	0	0	0	0	0	0	0	0	0	0	0	0	0.000103015	0	0	0	0	0	0	0.000243067	0	0.000457741	0	0	0	0	0	0	0	0	0	0	0	0
7	species	sk__Bacteria|p__Bacteroidetes|c__Bacteroidia|o__Bacteroidales|f__Prevotellaceae|g__Prevotella|s__Prevotella_bivia	Prevotella_bivia	0	0	0	2.99007e-05	5.64669e-05	0	0	0	0	0.000854668	0	0	0	0.000272628	0	0	0	0	0.00013412	0	6.84299e-05	3.05316e-05	0	3.44519e-05	0	0	0	5.46717e-05	0	0	0	4.4194e-05	0	0	0	3.0739e-05	0	0	0	0	0	2.60627e-05	0	0	0.000192572	0
7	species	sk__Bacteria|p__Bacteroidetes|c__Bacteroidia|o__Bacteroidales|f__Porphyromonadaceae|g__Porphyromonas|s__uncultured_microorganism	uncultured_microorganism	0.000124401	0	0	0	0	0	0	0	0	0.000194243	0	0	0	0	0	0	0	0	0	0	0	0	0	0	0	0	2.92338e-05	0	0	0	0	0	0	0	0	0	0	0	0	0	0	2.60627e-05	0	0	0	0
7	species	sk__Bacteria|p__Proteobacteria|c__Betaproteobacteria|o__Burkholderiales|f__Alcaligenaceae|g__Sutterella|s__Sutterella_wadsworthensis	Sutterella_wadsworthensis	0	0	0	0	0	0	0	0	0	0.000233091	0	0	2.67974e-05	0	0	0	7.78089e-05	0	0	0	0	0	0	0	0.000171692	0	0	0	0	0.000237869	0	0	0	0	0	0	0	0	0	0	0	0	0	0	2.40714e-05	0
7	species	sk__Bacteria|p__Proteobacteria|c__Betaproteobacteria|o__Burkholderiales|f__Burkholderiaceae|g__Ralstonia|s__uncultured_proteobacterium	uncultured_proteobacterium	0	0	0	0	0	0	0	0	0	0	0	0	8.03923e-05	3.0292e-05	6.10668e-05	0	0	0	0	6.26096e-05	0	0	3.41892e-05	0	0	3.25828e-05	0	0	0	0	0	0	0	0	0	0	0	2.16741e-05	0	0	0	0	0	0	0	2.72747e-05
7	species	sk__Bacteria|p__Proteobacteria|c__Deltaproteobacteria|o__Desulfovibrionales|f__Desulfovibrionaceae|g__Desulfovibrio|s__uncultured_Desulfovibrionaceae_bacterium	uncultured_Desulfovibrionaceae_bacterium	0	0	0	0	0	0	0	0	0	0	0	0	0	0	0	0	0	0	0	0	0	0	0	0	0	0	0	0	0	0	0	0	2.57951e-05	0	0	0	0	0	0	0	0	0	0	0	0	0
7	species	sk__Bacteria|p__Firmicutes|c__Clostridia|o__Clostridiales|g__Parvimonas|s__Tissierellia_bacterium_KA00581	Tissierellia_bacterium_KA00581	0	0	0	0	0	0	2.76794e-05	0	0	0	0	0	0.000830721	0	0	0	0	0	0	0	0	0	0	0	0	0	0	0	0	0	0	0	0	0	0	0	0	0	0	0	0	0	0	0	0	0
7	species	sk__Bacteria|p__Fusobacteria|c__Fusobacteriia|o__Fusobacteriales|f__Leptotrichiaceae|g__Leptotrichia|s__Leptotrichia_sp._oral_clone_FP036	Leptotrichia_sp._oral_clone_FP036	0	0	0	0	0	0	0	0	0	0	0	0	0	3.0292e-05	0	0	0	0	0	0	0	0	0	0	0	0	0	0	0	0	0	0	0	0	0	0	7.61344e-05	0	0	0	0	0	0	0	0	0
7	species	sk__Bacteria|p__Actinobacteria|c__Coriobacteriia|o__Coriobacteriales|f__Coriobacteriaceae|g__Gordonibacter|s__Gordonibacter_pamelaeae	Gordonibacter_pamelaeae	0.000311003	5.60177e-05	0	0	0	0	0	0	3.54108e-05	0	0	0	0	3.0292e-05	3.05334e-05	0	0	0	0	0.000156524	0	0.000122126	0	0	6.86766e-05	0	0	0	0	0	0.000201158	0	0	0	8.45666e-05	0	0	0	0	0	0	0	0.000155345	2.29384e-05	0	2.72747e-05
7	species	sk__Bacteria|p__Bacteroidetes|c__Bacteroidia|o__Bacteroidales|f__Prevotellaceae|g__Prevotella|s__Prevotella_buccae	Prevotella_buccae	0	0	0	0	0	0	0	0	0	0	0	0	0	0	0	0	0	0	0	0	0	0.000610631	0	0	0	0	0	0	0	0	0	0	0	0	0	0	0	0	0	0	0	0	0	0	0	0
7	species	sk__Bacteria|p__Firmicutes|c__Bacilli|o__Lactobacillales|f__Streptococcaceae|g__Streptococcus|s__Streptococcus_mutans	Streptococcus_mutans	6.22007e-05	0	0	0	0	0	0	0	0	0	2.57235e-05	0	0	0	0	0	0	0	0	0	0	0	6.83784e-05	0.000206711	0	0	2.92338e-05	0	0.000111365	0	8.94035e-05	0	5.15903e-05	0	8.45666e-05	0	0	0	0	0	0	0	0.000155345	0	0	0
7	species	sk__Bacteria|p__Bacteroidetes|c__Sphingobacteriia|o__Sphingobacteriales|s__uncultured_Saprospiraceae_bacterium	uncultured_Saprospiraceae_bacterium	0	0	0	0	0	0	0	0	0	0	0	0	0	0	0	0	0	0	0	0	0	0	0	0	0	0	5.84676e-05	0	0	0	0	0	0	0	0	0	0	0	0	0	0	0	0	0	0	0
7	species	sk__Bacteria|p__Firmicutes|c__Clostridia|o__Clostridiales|f__Lachnospiraceae|s__Lachnospiraceae_bacterium_TF01-11	Lachnospiraceae_bacterium_TF01-11	9.3301e-05	0	0	0.00119603	0	0	5.53587e-05	6.67156e-05	0	0	0	0	0	3.0292e-05	0.000763335	0.000303408	0	0	0.000885193	0	3.42149e-05	0	0	3.44519e-05	0.000137353	0	0	0	5.56824e-05	0	6.70526e-05	0	2.57951e-05	9.80873e-05	0	0.000184434	0	0	0	0.000299527	0.000130894	5.21254e-05	0.00239675	0	0.0138411	8.18241e-05
7	species	sk__Bacteria|p__Synergistetes|c__Synergistia|o__Synergistales|f__Synergistaceae|g__Cloacibacillus|s__Cloacibacillus_evryensis	Cloacibacillus_evryensis	0	0	0	0	0	0	0	0	0	0	0	0	0	0	0	0	0	0	0	0	0	0	0.000102568	0	0	0	0	0	0	0	0.000826982	0	0	0	0	0	0	0	0	0	0	0	0	0	0	0
7	species	sk__Bacteria|p__Firmicutes|c__Clostridia|o__Clostridiales|f__Lachnospiraceae|s__uncultured_bacterium_adhufec236	uncultured_bacterium_adhufec236	0	0	0	0	0	0	2.76794e-05	0	0	0	0	0	0	0	9.16003e-05	0	0	0	0	0	0	0	0	0	0	0	0	0	0	0	0	0	0	0	0	0	0	0	0	0	0.000359959	0.017436	0	2.29384e-05	2.40714e-05	0
7	species	sk__Bacteria|p__Firmicutes|c__Clostridia|o__Clostridiales|f__Christensenellaceae|g__Christensenella|s__Christensenella_minuta	Christensenella_minuta	0	0	0	0	0.000282334	9.21517e-05	0	6.67156e-05	0	0	0	0	0	0	3.05334e-05	0	0	0	0	0.000594791	0	3.05316e-05	0.000102568	6.89037e-05	0	0	0	0	0	0	2.23509e-05	0	2.57951e-05	0	2.81889e-05	0	0	0	0	0	0	0	0	0	0	0
7	species	sk__Bacteria|p__Firmicutes|c__Negativicutes|o__Selenomonadales|f__Veillonellaceae|g__Dialister|s__Dialister_pneumosintes	Dialister_pneumosintes	0	2.80089e-05	0	0	0	0	0	0	0	0.000427334	0	0	0	0	0	0	0	0	0	0	0	0.000366379	0	0	6.86766e-05	0	0	0	0	0	0.000111754	0	0	0	0	0	0	0	0	0	3.27236e-05	0	0	0	0.000120357	0
7	species	sk__Bacteria|p__Firmicutes|c__Clostridia|o__Clostridiales|f__Lachnospiraceae|s__Coprococcus_sp._HPP0074	Coprococcus_sp._HPP0074	0	0	0.00344399	0	8.47003e-05	0	2.76794e-05	0.000700514	0.000247875	0.000116546	0	0	0.000723531	0	3.05334e-05	0.00134848	0	0	0	0	0	0	0	0	0	0	0	0	0.000584665	0	0	0.000397746	0	3.26958e-05	0.000310078	0.000122956	0	0	0	0	0	0.00164195	0	0	0.000553643	0
7	species	sk__Bacteria|p__Proteobacteria|c__Gammaproteobacteria|o__Aeromonadales|f__Succinivibrionaceae|g__Succinatimonas|s__Succinatimonas_hippei	Succinatimonas_hippei	0	0	0	0	0	0	0	0	0	0	0	0	0	0	0	0	0	0	0	0	0	0	0	0	0	0	0.000380039	0	0	0	0	0	0	0	0	9.22169e-05	0	0	0	0	0	0	0	0	0	0
7	species	sk__Bacteria|p__Firmicutes|c__Clostridia|o__Clostridiales|f__Ruminococcaceae|g__Ruminiclostridium|s__[Clostridium]_methylpentosum	[Clostridium]_methylpentosum	0.000124401	0	0	0	0	0.000245738	0	0	0	0	0	0	0	0	0	0	0	0	0	0	0	0	0	0	0	0	0	0	0	0	0	0	0	3.26958e-05	0	0	0	0	0	0	0	0	0	0	0	0
7	species	sk__Bacteria|p__Bacteroidetes|c__Bacteroidia|o__Bacteroidales|f__Prevotellaceae|g__Prevotella|s__Prevotella_timonensis	Prevotella_timonensis	3.11003e-05	0	0	0	0	0	0	0.000100073	0	0.00167049	0	0	0	0	0	0	0	0	0	0	0	0	0	0	0	0	0	0	0	0	0	2.2097e-05	0	0	0	0	0	0	0	0	0	0	0	0	0	0
7	species	sk__Bacteria|p__Firmicutes|c__Bacilli|o__Lactobacillales|f__Lactobacillaceae|g__Lactobacillus|s__Lactobacillus_sanfranciscensis	Lactobacillus_sanfranciscensis	0	0	0	0	0	0	0	0	0	0	0	0	0	0	0	0	0	0	0	0	0	9.15947e-05	0	0	0	0	0	0	0	2.16244e-05	0	0	0	0	0	0	0	0	0	0	0	0	0	0	0	0
7	species	sk__Bacteria|p__Firmicutes|c__Bacilli|o__Lactobacillales|f__Lactobacillaceae|g__Lactobacillus|s__Lactobacillus_iners	Lactobacillus_iners	0	0	0	0	0	0	0	0	0	7.76971e-05	0	0	0	0	0	0	0	0	0	0	0	0	0	0	0	0	5.84676e-05	0	0	0	0	0	0	0	0	0	0	0	0	0.000509195	0	0	0	0	0	8.18241e-05
7	species	sk__Bacteria|p__Firmicutes|c__Clostridia|o__Clostridiales|f__Lachnospiraceae|s__bacterium_enrichment_culture_clone_Ecwsrb027	bacterium_enrichment_culture_clone_Ecwsrb027	0	0	0	0	0.000197634	0	2.76794e-05	0	0	0	0	0	0	0	3.05334e-05	0	0	0	5.36481e-05	0	0	0.000183189	0.000512838	0.000344519	0	0	0.00122782	0	0	4.32489e-05	0	0	0	0	0	0	0	0	0	0	0	0	0	4.58768e-05	0	2.72747e-05
7	species	sk__Bacteria|p__Firmicutes|c__Clostridia|o__Clostridiales|f__Clostridiaceae|s__Clostridium_butyricum	Clostridium_butyricum	0	0	0	0	0	0	0	6.67156e-05	0	0	0	0	0	0	0	0	0	0	0	0	0	0	0	0	0	0	0	0	0	0	0	0	0	0	0	0	0	0	0	0	0	0	0	0	0	0
7	species	sk__Bacteria|p__Proteobacteria|c__Gammaproteobacteria|o__Pseudomonadales|f__Pseudomonadaceae|g__Pseudomonas|s__Pseudomonas_graminis	Pseudomonas_graminis	0.000342104	0.000140044	0	5.98015e-05	5.64669e-05	6.14345e-05	8.30381e-05	0	7.08215e-05	3.88485e-05	7.71704e-05	0.000382221	0.00021438	3.0292e-05	0.000122134	0.00016856	2.59363e-05	0	8.04721e-05	0.000125219	0	6.10631e-05	0.000136757	3.44519e-05	0	6.51657e-05	0	0	0	0	0	0	0	3.26958e-05	0	0	5.07563e-05	8.66964e-05	0	0	3.27236e-05	5.21254e-05	0	0	2.40714e-05	0
7	species	sk__Bacteria|p__Fusobacteria|c__Fusobacteriia|o__Fusobacteriales|f__Fusobacteriaceae|g__Fusobacterium|s__Fusobacterium_ulcerans	Fusobacterium_ulcerans	0	0	0	0	0.000112934	0	0.000138397	0	3.54108e-05	0.000116546	0	0	0	0.0341694	0	0	0	0	0	0	0	0	0.00567541	0	0	0	0	0	0.00687677	0	0	0	2.57951e-05	0	0.00343904	0.00421124	0	0	0	2.99527e-05	0	0	0	0	0.000601786	0
7	species	sk__Bacteria|p__Firmicutes|c__Clostridia|o__Clostridiales|f__Ruminococcaceae|g__Anaerotruncus|s__uncultured_Clostridiales_bacterium	uncultured_Clostridiales_bacterium	0	0	0	0	0	0	0	0	0	0	0	0	0	0	0	0	0	0	0	0	0	0	0	0	0	0	0	0	0	0	0	0	0	0	0	0	0	0	0	0	0	0	0	0	0	0
7	species	sk__Bacteria|p__Proteobacteria|c__Epsilonproteobacteria|o__Campylobacterales|f__Campylobacteraceae|g__Campylobacter|s__Campylobacter_gracilis	Campylobacter_gracilis	0	0	0	0	0	0	0	3.33578e-05	3.54108e-05	0	0	0	0	0	0	0	0	0	0	0	0.000171075	0	0	0	0.000103015	0	0.000146169	0	2.78412e-05	0	0	0	0	0	0	0	5.07563e-05	0	0	0	0	0	0	0	4.81429e-05	0
7	species	sk__Bacteria|p__Firmicutes|c__Bacilli|o__Lactobacillales|f__Lactobacillaceae|g__Lactobacillus|s__Lactobacillus_fermentum	Lactobacillus_fermentum	0	0	0	0	0	0	0	0	0	0	0	0	0	0	0	0	0	0	0	0	0	0	0	0	0	0	2.92338e-05	0	0	0	2.23509e-05	0	5.15903e-05	0	5.63777e-05	0	0	4.33482e-05	3.02682e-05	0	0	0	0	0	0	0
7	species	sk__Bacteria|p__Firmicutes|c__Clostridia|o__Clostridiales|f__Clostridiaceae|s__Clostridium_sp._CL-6	Clostridium_sp._CL-6	0	0	0	0	0	0	0	0.000667156	0	0	0	0	0	0	0	0	0	0	0	0	0	0	0	0	0	0	0	0	0	0	0	0	0	0	0	0	0	0	0	0	0	0	0	0	0	0
7	species	sk__Bacteria|p__Actinobacteria|c__Actinobacteria|o__Corynebacteriales|f__Corynebacteriaceae|g__Corynebacterium|s__Corynebacterium_casei	Corynebacterium_casei	0	0	0	0	0	0	0	0	0	0	0	0	0	0	0	0	0	0	0	0.000156524	0	0	0	0	0	0	0	0	0	0	0	0	0	0	0	0	0	0	0	0	0	0	0	0	0	0
7	species	sk__Bacteria|p__Proteobacteria|c__Epsilonproteobacteria|o__Campylobacterales|f__Helicobacteraceae|g__Helicobacter|s__Helicobacter_bilis	Helicobacter_bilis	0	0	0	0	0	0	0	0	0	0	0	0	0	0.000121168	0	0	0	0	0	0	0	0	0	0	0	0	0	0	0	0	0	0	0	0	0	0	0	0	0	0	0	0	0	0	0	0
7	species	sk__Bacteria|p__Bacteroidetes|c__Bacteroidia|o__Bacteroidales|f__Porphyromonadaceae|g__Barnesiella|s__Barnesiella_viscericola	Barnesiella_viscericola	0	0	0	0	0	0	0	0	0	0	0	0	0	0	0	0	0	0	0	0	0	0	0	0	0	0	0.000877013	0	0	0	0	0	0	0	0	0	0	0	0	0	0	0	0	0	0	0
7	species	sk__Bacteria|p__Firmicutes|c__Erysipelotrichia|o__Erysipelotrichales|f__Erysipelotrichaceae|g__Faecalicoccus|s__Faecalicoccus_pleomorphus	Faecalicoccus_pleomorphus	0	0	0	0	0	0	0	0	0	0	0	0	0	0	0	0	0	0	0	6.26096e-05	0	0	0	0	0	0	0	0	0	0	0	0	0	0	0	0	0	0	0	0	0	0	0	0	0	0
7	species	sk__Bacteria|p__Actinobacteria|c__Coriobacteriia|o__Coriobacteriales|f__Coriobacteriaceae|g__Atopobium|s__Atopobium_vaginae	Atopobium_vaginae	0	0	0	0	0	0	0	0	0	0.00027194	0	0	0.0010183	0	0	0	0	0	0	0	0	0	0	0	0	0	2.92338e-05	0	0	0	0	0	0	0	0	0	0	0	0	0.000119811	0	0	0	0	0	0
7	species	sk__Bacteria|p__Firmicutes|c__Erysipelotrichia|o__Erysipelotrichales|f__Erysipelotrichaceae|g__Dielma|s__Dielma_fastidiosa	Dielma_fastidiosa	0.00146172	0	0	0	0	0	0	0	0	0	0	0	0	0	0	0	0	0	0	0	0	0	0	0	0	0	0	0	0	0	0	0	7.73854e-05	0	5.63777e-05	0	0	0	0	0	0	0	0	4.58768e-05	0	0
7	species	sk__Bacteria|p__Firmicutes|c__Bacilli|o__Lactobacillales|f__Streptococcaceae|g__Streptococcus|s__Streptococcus_sobrinus	Streptococcus_sobrinus	0	0	0	0	0	0	0	0	0	0	0	0	0	0	0	0	0	0	0	0	0	0	0	0	0.000103015	0	0	5.46717e-05	0	0	0	0	0.000412722	0	0.000112755	0	0	0	0	0	0	0	0	0	0	0
7	species	sk__Bacteria|p__Firmicutes|c__Clostridia|o__Clostridiales|f__Lachnospiraceae|g__Shuttleworthia|s__Shuttleworthia_satelles	Shuttleworthia_satelles	0	0	0	0	0	0	0	0.000133431	0	0	2.57235e-05	0	0	0	3.05334e-05	0	0	0	0	0	0	0	0	0	0	0	0	0	0	0	0	0	0	0	0	0	0	0	0	0	0	0	0	0	0	0
7	species	sk__Bacteria|p__Actinobacteria|c__Actinobacteria|o__Bifidobacteriales|f__Bifidobacteriaceae|g__Scardovia|s__Scardovia_wiggsiae	Scardovia_wiggsiae	0	0	0	0	0	0	0	0	0	0	0	2.73015e-05	0	0	0	0	2.59363e-05	0	0	0.000438267	0	0.000122126	0	0	0	0	2.92338e-05	0	2.78412e-05	0	0.000156456	0	0	0	2.81889e-05	0	0	0	0	2.99527e-05	0	0	0	0	0	0
[truncated: 12 more columns]
